# Supplementary material for: Crystal structure of a two-dimensional coordination polymer of formula [Zn(NDC)(DEF)] (H2NDC is naphthalene-2,6-di­carb­oxy­lic acid and DEF is N,N-di­ethyl­formamide)
Source: Acta Crystallogr E Crystallogr Commun. 2019 Oct 29;75(Pt 11):1759–62. doi: 10.1107/S2056989019014142 (PMC6829708; doi:10.1107/S2056989019014142)
Supplement: Supplementary file 1 [file e-75-01759-sup1.cif]

##############################################################################
#                                                                            #
# This CIF contains the data in a paper accepted for publication in          #
# Acta Crystallographica Section E. It conforms to the requirements of       #
# Notes for Authors for Acta Crystallographica Section E, and has been       #
# peer reviewed under the auspices of the IUCr Commission on Journals.       #
#                                                                            #
# Full details of the Crystallographic Information File format               #
# are given in the paper "The Crystallographic Information File (CIF):       #
# a New Standard Archive File for Crystallography" by S. R. Hall, F. H.      #
# Allen and I. D. Brown [Acta Cryst. (1991), A47, 655-685].                  #
#                                                                            #
# The current version of the core CIF dictionary is obtainable from          #
# ftp://ftp.iucr.org/pub/cif_core.dic.                                       #
#                                                                            #
# Software is freely available for graphical display of the structure(s)     #
# in this CIF. For information consult the CIF software page                 #
# http://www.iucr.org/resources/cif/software.                                #
#                                                                            #
# This file may be used for bona fide research purposes within the           #
# scientific community so long as proper attribution is given to the journal # 
# article from which it was obtained.                                        #
#                                                                            #
##############################################################################
data_global
_audit_creation_method     'SHELXL-2017/1'
_journal_date_recd_electronic     2019-10-03
_journal_date_accepted     2019-10-16
_journal_name_full     'Acta Crystallographica, Section E'
_journal_year     2019
_journal_volume     75
_journal_issue     11
_journal_page_first     1759
_journal_page_last     1762
_journal_paper_category     GM
_journal_paper_doi     10.1107/S2056989019014142
_journal_coeditor_code     ZL2761
_publ_contact_author_name     'Pascal Hoffmann'
_publ_contact_author_address
;
Universit\'e de Toulouse
UPS
LSPCMIB
UMR CNRS 5068
118 route de Narbonne
F-31062 Toulouse
France
;
_publ_contact_author_email     pascal.hoffmann@univ-tlse3.fr
_publ_contact_author_fax     '+33 5 61 55 60 11'
_publ_contact_author_phone     '+33 5 61 55 62 97'
_publ_section_title
;
Crystal structure of a two-dimensional coordination polymer of formula
[Zn(NDC)(DEF)] (H~2~NDC is naphthalene-2,6-dicarboxylic acid and DEF is
<i>N</i>,<i>N</i>-diethylformamide)
;
_publ_section_title_footnote     .
loop_
    _publ_author_name
    _publ_author_footnote
    _publ_author_address
    'Saffon-Merceron, Nathalie' .
;
Universit\'e de Toulouse
UPS
Institut de Chimie de Toulouse
ICT FR 2599
118 route de Narbonne
F-31062 Toulouse
France
;
    'Vigroux, Alain' .
;
Universit\'e de Toulouse
UPS
Institut de Chimie de Toulouse
ICT FR 2599
118 route de Narbonne
F-31062 Toulouse
France
;
    'Hoffmann, Pascal' .
;
Universit\'e de Toulouse
UPS
Institut de Chimie de Toulouse
ICT FR 2599
118 route de Narbonne
F-31062 Toulouse
France
;
_publ_section_synopsis
;\
The zinc metal organic framework
poly[bis(<i>N</i>,<i>N</i>-diethylformamide)(\m~4~-naphthalene-2,6-\
dicarboxylato)(\m~2~-naphthalene-2,6-dicarboxylato)dizinc(II)], built from
windmill-type secondary building units and forming zigzag shaped
two-dimensional stacked layers, has been solvothermally synthesized from
naphthalene-2,6-dicarboxylic acid and zinc(II) acetate as the metal source in
<i>N</i>,<i>N</i>-diethylformamide containing small amounts of formic acid.
;
_chemical_name_systematic
;\
Poly[bis(<i>N</i>,<i>N</i>-diethylformamide)(\m~4~-naphthalene-2,6-\
dicarboxylato)(\m~2~-naphthalene-2,6-dicarboxylato)dizinc(II)]
;
_chemical_name_common     ?
_chemical_formula_moiety     'C17 H17 N O5 Zn'
_chemical_formula_sum     'C17 H17 N O5 Zn'
_chemical_formula_iupac     '[Zn (C12 H6 O4) (C15 H11 N O)]'
_chemical_formula_weight     380.68
_chemical_melting_point     ?
_symmetry_space_group_name_hall     '-P 1'
_space_group_crystal_system     triclinic
_space_group_name_H-M_alt     'P -1'
_space_group_name_Hall     '-P 1'
loop_
    _space_group_symop_operation_xyz
    'x, y, z'
    '-x, -y, -z'
_cell_length_a     7.9134(5)
_cell_length_b     8.3006(5)
_cell_length_c     12.6413(8)
_cell_angle_alpha     97.873(4)
_cell_angle_beta     91.620(4)
_cell_angle_gamma     91.991(5)
_cell_volume     821.57(9)
_cell_formula_units_Z     2
_cell_measurement_reflns_used     1701
_cell_measurement_theta_min     2.479
_cell_measurement_theta_max     21.536
_cell_measurement_temperature     193(2)
_cell_special_details     ?
_exptl_crystal_description     block
_exptl_crystal_colour     colourless
_exptl_crystal_size_max     0.100
_exptl_crystal_size_mid     0.040
_exptl_crystal_size_min     0.040
_exptl_crystal_density_diffrn     1.539
_exptl_crystal_density_meas     ?
_exptl_crystal_density_method     ?
_exptl_crystal_F_000     392
_exptl_absorpt_coefficient_mu     1.521
_exptl_absorpt_correction_type     multi-scan
_exptl_absorpt_process_details
;
(SADABS; Bruker, 2008)
;
_exptl_absorpt_correction_T_min     0.8628
_exptl_absorpt_correction_T_max     0.9417
_diffrn_ambient_temperature     193(2)
_diffrn_source     'fine-focus selaed tube'
_diffrn_radiation_type     MoK\a
_diffrn_radiation_wavelength     0.71073
_diffrn_measurement_device_type     'Bruker SMART APEXII CCD area detector'
_diffrn_measurement_method     'phi and omega scans'
_diffrn_detector_area_resol_mean     8.333
_diffrn_reflns_number     13141
_diffrn_reflns_av_R_equivalents     0.0751
_diffrn_reflns_av_unetI/netI     0.0755
_diffrn_reflns_theta_min     2.771
_diffrn_reflns_theta_max     26.369
_diffrn_reflns_theta_full     25.242
_diffrn_measured_fraction_theta_max     0.995
_diffrn_measured_fraction_theta_full     0.999
_diffrn_reflns_limit_h_min     -9
_diffrn_reflns_limit_h_max     9
_diffrn_reflns_limit_k_min     -10
_diffrn_reflns_limit_k_max     10
_diffrn_reflns_limit_l_min     -15
_diffrn_reflns_limit_l_max     15
_refine_special_details
;
 Refinement of F^2^ against ALL reflections.  The weighted R-factor wR and
 goodness of fit S are based on F^2^, conventional R-factors R are based
 on F, with F set to zero for negative F^2^. The threshold expression of
 F^2^ > 2sigma(F^2^) is used only for calculating R-factors(gt) etc. and is
 not relevant to the choice of reflections for refinement.  R-factors based
 on F^2^ are statistically about twice as large as those based on F, and R-
 factors based on ALL data will be even larger.
;
_reflns_number_total     3336
_reflns_number_gt     2436
_reflns_threshold_expression     'I > 2\s(I)'
_refine_ls_structure_factor_coef     Fsqd
_refine_ls_matrix_type     full
_refine_ls_R_factor_all     0.0727
_refine_ls_R_factor_gt     0.0419
_refine_ls_wR_factor_gt     0.0715
_refine_ls_wR_factor_ref     0.0810
_refine_ls_goodness_of_fit_ref     1.001
_refine_ls_restrained_S_all     0.997
_refine_ls_number_reflns     3336
_refine_ls_number_parameters     237
_refine_ls_number_restraints     41
_refine_ls_number_constraints     0
_refine_ls_hydrogen_treatment     constr
_refine_ls_weighting_scheme     calc
_refine_ls_weighting_details
                      'w=1/[\s^2^(Fo^2^)+(0.0318P)^2^] where P=(Fo^2^+2Fc^2^)/3'
_atom_sites_solution_hydrogens     geom
_atom_sites_solution_primary     direct
_atom_sites_solution_secondary     difmap
_refine_ls_shift/su_max     0.001
_refine_ls_shift/su_mean     0.000
_refine_diff_density_max     0.326
_refine_diff_density_min     -0.371
_refine_ls_extinction_method     none
loop_
    _atom_type_symbol
    _atom_type_description
    _atom_type_scat_dispersion_real
    _atom_type_scat_dispersion_imag
    _atom_type_scat_source
    'C' 'C' 0.0033 0.0016
                         'International Tables Vol C Tables 4.2.6.8 and 6.1.1.4'
    'H' 'H' 0.0000 0.0000
                         'International Tables Vol C Tables 4.2.6.8 and 6.1.1.4'
    'N' 'N' 0.0061 0.0033
                         'International Tables Vol C Tables 4.2.6.8 and 6.1.1.4'
    'O' 'O' 0.0106 0.0060
                         'International Tables Vol C Tables 4.2.6.8 and 6.1.1.4'
    'Zn' 'Zn' 0.2839 1.4301
                         'International Tables Vol C Tables 4.2.6.8 and 6.1.1.4'
_computing_data_collection
;
APEX2 (Bruker, 2008)
;
_computing_cell_refinement
;
APEX2 (Bruker, 2008)
;
_computing_data_reduction
;
SAINT (Bruker, 2008)
;
_computing_structure_solution
;
SHELXS97 (Sheldrick, 2008)
;
_computing_structure_refinement
;
SHELXL2017 (Sheldrick, 2015)
;
_computing_molecular_graphics
;
SHELXTL (Bruker, 2008)
;
_computing_publication_material
;
publCIF (Westrip, 2010)
;
loop_
    _atom_site_type_symbol
    _atom_site_label
    _atom_site_fract_x
    _atom_site_fract_y
    _atom_site_fract_z
    _atom_site_U_iso_or_equiv
    _atom_site_adp_type
    _atom_site_calc_flag
    _atom_site_occupancy
    _atom_site_disorder_assembly
    _atom_site_disorder_group
    Zn Zn1 0.02528(5) 0.13460(5) 0.62683(3) 0.02329(12) Uani d 1 . .
    O O1 -0.0138(3) 0.0539(3) 0.8118(2) 0.0495(7) Uani d 1 . .
    O O2 -0.1959(3) 0.1010(3) 0.68613(17) 0.0311(5) Uani d 1 . .
    O O3 0.0472(2) -0.1661(2) 0.52376(16) 0.0249(5) Uani d 1 . .
    O O4 0.1080(3) 0.3581(3) 0.68413(19) 0.0376(6) Uani d 1 . .
    O O5 0.2353(2) 0.0121(2) 0.60995(16) 0.0267(5) Uani d 1 . .
    C C1 -0.1604(4) 0.0679(4) 0.7800(3) 0.0292(8) Uani d 1 . .
    C C2 -0.3060(4) 0.0478(4) 0.8506(2) 0.0229(7) Uani d 1 . .
    C C3 -0.4729(4) 0.0766(4) 0.8157(3) 0.0259(7) Uani d 1 . .
    H H3 -0.491459 0.106685 0.746526 0.031 Uiso calc 1 . .
    C C4 -0.6065(4) 0.0621(4) 0.8792(2) 0.0253(7) Uani d 1 . .
    H H4 -0.716770 0.083839 0.854527 0.030 Uiso calc 1 . .
    C C5 -0.5832(3) 0.0151(3) 0.9818(2) 0.0204(7) Uani d 1 . .
    C C6 -0.7197(4) -0.0032(4) 1.0501(2) 0.0247(7) Uani d 1 . .
    H H6 -0.831308 0.016042 1.026474 0.030 Uiso calc 1 . .
    C C7 0.1971(4) -0.1257(4) 0.5574(2) 0.0232(7) Uani d 1 . .
    C C8 0.3342(4) -0.2464(4) 0.5386(2) 0.0231(7) Uani d 1 . .
    C C9 0.2888(4) -0.4062(4) 0.5012(2) 0.0266(7) Uani d 1 . .
    H H9 0.173329 -0.437095 0.484564 0.032 Uiso calc 1 . .
    C C10 0.4136(4) -0.5243(4) 0.4875(2) 0.0241(7) Uani d 1 . .
    C C11 0.5046(4) -0.1977(4) 0.5621(3) 0.0281(8) Uani d 1 . .
    H H11 0.534020 -0.086805 0.587033 0.034 Uiso calc 1 . .
    C C12 0.6283(4) -0.3091(4) 0.5492(3) 0.0285(8) Uani d 1 . .
    H H12 0.743193 -0.274861 0.564835 0.034 Uiso calc 1 . .
    C C13 0.2535(5) 0.4026(4) 0.7188(3) 0.0369(9) Uani d 1 . .
    H H13 0.341309 0.327989 0.705702 0.044 Uiso calc 1 . .
    C C14 0.1574(6) 0.6627(5) 0.7929(4) 0.0628(13) Uani d 1 . .
    H H14A 0.078313 0.652571 0.729974 0.075 Uiso calc 1 . .
    H H14B 0.208053 0.774681 0.803717 0.075 Uiso calc 1 . .
    C C15 0.0611(7) 0.6341(6) 0.8898(4) 0.0970(18) Uani d 1 . .
    H H15A 0.013080 0.522378 0.879973 0.145 Uiso calc 1 . .
    H H15B -0.030364 0.710761 0.899858 0.145 Uiso calc 1 . .
    H H15C 0.137829 0.650364 0.952935 0.145 Uiso calc 1 . .
    N N1 0.2922(4) 0.5454(4) 0.7719(2) 0.0448(8) Uani d 1 . .
    C C16 0.4576(17) 0.6215(19) 0.815(2) 0.061(4) Uani d 0.516(8) A 1
    H H16A 0.487379 0.713730 0.775639 0.074 Uiso calc 0.516(8) A 1
    H H16B 0.447852 0.665014 0.890959 0.074 Uiso calc 0.516(8) A 1
    C C17 0.5911(12) 0.5053(11) 0.8035(8) 0.065(3) Uani d 0.516(8) A 1
    H H17A 0.563272 0.415235 0.843378 0.098 Uiso calc 0.516(8) A 1
    H H17B 0.698301 0.559271 0.831750 0.098 Uiso calc 0.516(8) A 1
    H H17C 0.601884 0.462995 0.727791 0.098 Uiso calc 0.516(8) A 1
    C C16' 0.4774(18) 0.575(2) 0.8054(19) 0.062(4) Uani d 0.484(8) A 2
    H H16C 0.544874 0.496333 0.760003 0.074 Uiso calc 0.484(8) A 2
    H H16D 0.513676 0.685674 0.792220 0.074 Uiso calc 0.484(8) A 2
    C C17' 0.5149(13) 0.5600(11) 0.9178(7) 0.074(3) Uani d 0.484(8) A 2
    H H17D 0.426986 0.611745 0.962205 0.110 Uiso calc 0.484(8) A 2
    H H17E 0.625043 0.613689 0.939854 0.110 Uiso calc 0.484(8) A 2
    H H17F 0.517878 0.444637 0.926528 0.110 Uiso calc 0.484(8) A 2
loop_
    _atom_site_aniso_label
    _atom_site_aniso_U_11
    _atom_site_aniso_U_22
    _atom_site_aniso_U_33
    _atom_site_aniso_U_12
    _atom_site_aniso_U_13
    _atom_site_aniso_U_23
    Zn1 0.0191(2) 0.0234(2) 0.0272(2) 0.00401(14) 0.00315(15) 0.00116(15)
    O1 0.0203(14) 0.086(2) 0.0477(17) 0.0087(13) 0.0085(12) 0.0236(15)
    O2 0.0277(13) 0.0404(14) 0.0263(13) 0.0025(10) 0.0067(11) 0.0068(11)
    O3 0.0184(12) 0.0277(12) 0.0302(13) 0.0040(9) 0.0037(10) 0.0087(10)
    O4 0.0358(15) 0.0268(13) 0.0474(16) 0.0019(10) 0.0016(12) -0.0052(11)
    O5 0.0258(12) 0.0249(13) 0.0286(13) 0.0078(9) 0.0039(10) -0.0010(10)
    C1 0.0237(19) 0.0315(19) 0.033(2) 0.0043(14) 0.0064(16) 0.0037(16)
    C2 0.0208(17) 0.0233(17) 0.0232(18) 0.0008(13) 0.0028(14) -0.0022(14)
    C3 0.0250(18) 0.0267(18) 0.0270(19) 0.0046(14) 0.0008(15) 0.0064(15)
    C4 0.0172(17) 0.0308(19) 0.0277(19) 0.0021(13) -0.0044(14) 0.0042(15)
    C5 0.0170(16) 0.0211(16) 0.0222(17) 0.0014(12) -0.0003(13) 0.0003(13)
    C6 0.0143(16) 0.0288(18) 0.0308(19) 0.0031(13) -0.0004(14) 0.0027(15)
    C7 0.0287(19) 0.0256(18) 0.0176(17) 0.0068(14) 0.0075(14) 0.0079(14)
    C8 0.0220(17) 0.0257(18) 0.0224(18) 0.0067(13) 0.0039(14) 0.0046(14)
    C9 0.0188(17) 0.0334(19) 0.0284(19) 0.0058(14) 0.0032(14) 0.0050(15)
    C10 0.0215(17) 0.0276(18) 0.0241(17) 0.0035(13) 0.0036(14) 0.0049(14)
    C11 0.0274(19) 0.0260(19) 0.031(2) 0.0038(14) 0.0026(15) 0.0018(15)
    C12 0.0233(18) 0.0271(18) 0.034(2) -0.0003(14) 0.0039(15) 0.0011(15)
    C13 0.042(2) 0.032(2) 0.037(2) 0.0006(16) -0.0029(18) 0.0063(17)
    C14 0.089(4) 0.027(2) 0.067(3) -0.006(2) 0.010(3) -0.012(2)
    C15 0.111(5) 0.084(4) 0.087(4) -0.011(3) 0.037(4) -0.023(3)
    N1 0.057(2) 0.0383(19) 0.0367(19) -0.0130(16) -0.0097(16) 0.0030(15)
    C16 0.077(6) 0.051(8) 0.053(6) -0.018(5) -0.018(5) 0.006(6)
    C17 0.063(6) 0.069(6) 0.066(6) -0.014(4) -0.011(5) 0.022(5)
    C16' 0.076(6) 0.052(9) 0.055(6) -0.028(6) -0.023(6) 0.013(7)
    C17' 0.100(7) 0.061(6) 0.059(6) -0.021(5) -0.016(5) 0.015(5)
_geom_special_details
;
 All esds (except the esd in the dihedral angle between two l.s. planes)
 are estimated using the full covariance matrix.  The cell esds are taken
 into account individually in the estimation of esds in distances, angles
 and torsion angles; correlations between esds in cell parameters are only
 used when they are defined by crystal symmetry.  An approximate (isotropic)
 treatment of cell esds is used for estimating esds involving l.s. planes.
;
loop_
    _geom_bond_atom_site_label_1
    _geom_bond_atom_site_label_2
    _geom_bond_site_symmetry_2
    _geom_bond_distance
    _geom_bond_publ_flag
    Zn1 O2 . 1.949(2) ?
    Zn1 O4 . 1.979(2) ?
    Zn1 O5 . 1.980(2) ?
    Zn1 O3 2_556 2.026(2) ?
    Zn1 C1 . 2.571(3) ?
    O1 C1 . 1.231(4) ?
    O2 C1 . 1.280(4) ?
    O3 C7 . 1.267(3) ?
    O4 C13 . 1.246(4) ?
    O5 C7 . 1.264(4) ?
    C1 C2 . 1.496(4) ?
    C2 C6 2_457 1.368(4) ?
    C2 C3 . 1.419(4) ?
    C3 C4 . 1.358(4) ?
    C3 H3 . 0.9500 ?
    C4 C5 . 1.413(4) ?
    C4 H4 . 0.9500 ?
    C5 C6 . 1.420(4) ?
    C5 C5 2_457 1.424(5) ?
    C6 H6 . 0.9500 ?
    C7 C8 . 1.504(4) ?
    C8 C9 . 1.378(4) ?
    C8 C11 . 1.406(4) ?
    C9 C10 . 1.413(4) ?
    C9 H9 . 0.9500 ?
    C10 C12 2_646 1.422(4) ?
    C10 C10 2_646 1.426(6) ?
    C11 C12 . 1.368(4) ?
    C11 H11 . 0.9500 ?
    C12 H12 . 0.9500 ?
    C13 N1 . 1.302(4) ?
    C13 H13 . 0.9500 ?
    C14 N1 . 1.474(5) ?
    C14 C15 . 1.503(6) ?
    C14 H14A . 0.9900 ?
    C14 H14B . 0.9900 ?
    C15 H15A . 0.9800 ?
    C15 H15B . 0.9800 ?
    C15 H15C . 0.9800 ?
    N1 C16 . 1.488(11) ?
    N1 C16' . 1.517(11) ?
    C16 C17 . 1.452(17) ?
    C16 H16A . 0.9900 ?
    C16 H16B . 0.9900 ?
    C17 H17A . 0.9800 ?
    C17 H17B . 0.9800 ?
    C17 H17C . 0.9800 ?
    C16' C17' . 1.47(2) ?
    C16' H16C . 0.9900 ?
    C16' H16D . 0.9900 ?
    C17' H17D . 0.9800 ?
    C17' H17E . 0.9800 ?
    C17' H17F . 0.9800 ?
loop_
    _geom_angle_atom_site_label_1
    _geom_angle_atom_site_label_2
    _geom_angle_atom_site_label_3
    _geom_angle_site_symmetry_1
    _geom_angle_site_symmetry_3
    _geom_angle
    _geom_angle_publ_flag
    O2 Zn1 O4 . . 107.22(9) ?
    O2 Zn1 O5 . . 136.08(9) ?
    O4 Zn1 O5 . . 103.46(9) ?
    O2 Zn1 O3 . 2_556 99.73(8) ?
    O4 Zn1 O3 . 2_556 100.55(9) ?
    O5 Zn1 O3 . 2_556 104.71(8) ?
    O2 Zn1 C1 . . 28.93(9) ?
    O4 Zn1 C1 . . 100.44(10) ?
    O5 Zn1 C1 . . 115.09(9) ?
    O3 Zn1 C1 2_556 . 128.55(9) ?
    C1 O2 Zn1 . . 103.60(19) ?
    C7 O3 Zn1 . 2_556 119.47(19) ?
    C13 O4 Zn1 . . 127.3(2) ?
    C7 O5 Zn1 . . 107.70(19) ?
    O1 C1 O2 . . 122.1(3) ?
    O1 C1 C2 . . 121.0(3) ?
    O2 C1 C2 . . 116.8(3) ?
    O1 C1 Zn1 . . 74.8(2) ?
    O2 C1 Zn1 . . 47.47(15) ?
    C2 C1 Zn1 . . 163.8(2) ?
    C6 C2 C3 2_457 . 119.1(3) ?
    C6 C2 C1 2_457 . 120.6(3) ?
    C3 C2 C1 . . 120.3(3) ?
    C4 C3 C2 . . 121.2(3) ?
    C4 C3 H3 . . 119.4 ?
    C2 C3 H3 . . 119.4 ?
    C3 C4 C5 . . 120.7(3) ?
    C3 C4 H4 . . 119.7 ?
    C5 C4 H4 . . 119.7 ?
    C4 C5 C6 . . 122.4(3) ?
    C4 C5 C5 . 2_457 119.0(3) ?
    C6 C5 C5 . 2_457 118.6(3) ?
    C2 C6 C5 2_457 . 121.4(3) ?
    C2 C6 H6 2_457 . 119.3 ?
    C5 C6 H6 . . 119.3 ?
    O5 C7 O3 . . 122.1(3) ?
    O5 C7 C8 . . 118.2(3) ?
    O3 C7 C8 . . 119.6(3) ?
    C9 C8 C11 . . 120.8(3) ?
    C9 C8 C7 . . 118.7(3) ?
    C11 C8 C7 . . 120.5(3) ?
    C8 C9 C10 . . 120.1(3) ?
    C8 C9 H9 . . 119.9 ?
    C10 C9 H9 . . 119.9 ?
    C9 C10 C12 . 2_646 121.8(3) ?
    C9 C10 C10 . 2_646 119.2(4) ?
    C12 C10 C10 2_646 2_646 118.9(3) ?
    C12 C11 C8 . . 120.4(3) ?
    C12 C11 H11 . . 119.8 ?
    C8 C11 H11 . . 119.8 ?
    C11 C12 C10 . 2_646 120.5(3) ?
    C11 C12 H12 . . 119.7 ?
    C10 C12 H12 2_646 . 119.7 ?
    O4 C13 N1 . . 123.8(3) ?
    O4 C13 H13 . . 118.1 ?
    N1 C13 H13 . . 118.1 ?
    N1 C14 C15 . . 111.5(4) ?
    N1 C14 H14A . . 109.3 ?
    C15 C14 H14A . . 109.3 ?
    N1 C14 H14B . . 109.3 ?
    C15 C14 H14B . . 109.3 ?
    H14A C14 H14B . . 108.0 ?
    C14 C15 H15A . . 109.5 ?
    C14 C15 H15B . . 109.5 ?
    H15A C15 H15B . . 109.5 ?
    C14 C15 H15C . . 109.5 ?
    H15A C15 H15C . . 109.5 ?
    H15B C15 H15C . . 109.5 ?
    C13 N1 C14 . . 118.8(3) ?
    C13 N1 C16 . . 131.2(8) ?
    C14 N1 C16 . . 110.0(8) ?
    C13 N1 C16' . . 115.1(9) ?
    C14 N1 C16' . . 126.1(9) ?
    C17 C16 N1 . . 111.5(12) ?
    C17 C16 H16A . . 109.3 ?
    N1 C16 H16A . . 109.3 ?
    C17 C16 H16B . . 109.3 ?
    N1 C16 H16B . . 109.3 ?
    H16A C16 H16B . . 108.0 ?
    C16 C17 H17A . . 109.5 ?
    C16 C17 H17B . . 109.5 ?
    H17A C17 H17B . . 109.5 ?
    C16 C17 H17C . . 109.5 ?
    H17A C17 H17C . . 109.5 ?
    H17B C17 H17C . . 109.5 ?
    C17' C16' N1 . . 114.1(15) ?
    C17' C16' H16C . . 108.7 ?
    N1 C16' H16C . . 108.7 ?
    C17' C16' H16D . . 108.7 ?
    N1 C16' H16D . . 108.7 ?
    H16C C16' H16D . . 107.6 ?
    C16' C17' H17D . . 109.5 ?
    C16' C17' H17E . . 109.5 ?
    H17D C17' H17E . . 109.5 ?
    C16' C17' H17F . . 109.5 ?
    H17D C17' H17F . . 109.5 ?
    H17E C17' H17F . . 109.5 ?
loop_
    _geom_hbond_atom_site_label_d
    _geom_hbond_atom_site_label_h
    _geom_hbond_atom_site_label_a
    _geom_hbond_site_symmetry_d
    _geom_hbond_site_symmetry_h
    _geom_hbond_site_symmetry_a
    _geom_hbond_distance_dh
    _geom_hbond_distance_ha
    _geom_hbond_distance_da
    _geom_hbond_angle_dha
    _geom_hbond_publ_flag
    C4 H4 O1 1_555 1_555 1_455 0.95 2.39 3.307(4) 161 yes
    C12 H12 O3 1_555 1_555 1_655 0.95 2.63 3.548(4) 156 yes
    C16 H16 <i>Cg</i>1 1_555 1_555 1_665 0.95 2.99 3.520(17) 114 yes
    C16 H16 <i>Cg</i>2 1_555 1_555 2_567 0.95 2.99 3.520(17) 114 yes
_shelx_space_group_comment
;
The symmetry employed for this shelxl refinement is uniquely defined
by the following loop, which should always be used as a source of
symmetry information in preference to the above space-group names.
They are only intended as comments.
;
_shelx_estimated_absorpt_T_min     0.863
_shelx_estimated_absorpt_T_max     0.942
_shelx_hkl_file
;
  -1   0   0  241.50    7.46
   2   0   0 1073.11   29.82
  -2   0   0 1083.56   24.69
  -2   0   0 1049.84   32.86
   2   0   0 1070.82   34.98
   3   0   0  880.16   37.58
   3   0   0  922.59   32.56
   3   0   0  922.30   23.55
  -3   0   0  955.00   36.91
   4   0   0 1505.35   54.60
   4   0   0 1419.78   46.38
   4   0   0 1531.37   32.97
  -4   0   0 1443.83   53.80
  -5   0   0  433.01   35.47
   5   0   0  420.95   18.55
   5   0   0  427.51   35.46
   5   0   0  412.64   30.56
  -6   0   0  198.02   29.49
   6   0   0  220.81   33.10
   6   0   0  181.81   24.53
   7   0   0  114.39   24.51
  -7   0   0  119.90   28.53
   7   0   0  155.93   33.50
   8   0   0   23.95   18.77
   8   0   0  -19.68   25.07
  -8   0   0   36.51   21.91
   9   0   0   41.15   30.27
   9   0   0  -19.12   16.21
  -9   0   0  -22.47   23.25
   9  -1   0  108.05   27.38
   9  -1   0  180.77   38.44
  -9   1   0  150.07   32.38
  -9   1   0  123.31   34.86
   8  -1   0   91.44   31.22
  -8   1   0  158.99   35.62
   8  -1   0  126.62   26.93
  -7   1   0    7.49   23.59
   7  -1   0   12.53   16.43
   7  -1   0   13.68   23.88
   6  -1   0  637.36   45.72
  -6   1   0  623.57   44.64
   6  -1   0  703.07   40.02
  -5   1   0 1369.34   42.17
  -5   1   0 1375.34   40.20
   5  -1   0 1343.80   49.46
   5  -1   0 1264.78   54.03
  -5   1   0 1258.54   56.12
   4  -1   0 1741.95   55.95
  -4   1   0 1810.01   42.07
  -4   1   0 1805.79   45.77
  -4   1   0 1661.97   57.15
   4  -1   0 1713.35   50.36
  -3   1   0 1004.91   26.53
   3  -1   0 1073.85   34.74
   3  -1   0 1015.04   19.70
  -3   1   0  994.09   31.64
   3  -1   0 1008.57   36.94
  -3   1   0  996.39   38.62
  -2   1   0  145.45   10.61
   2  -1   0  152.88    8.57
  -2   1   0  178.31   16.52
   2  -1   0  167.33   12.24
   2  -1   0  107.70   12.09
  -2   1   0  164.96   16.47
   2  -1   0  159.53   15.62
  -1   1   0  456.58   19.58
  -1   1   0  453.25   14.04
  -1   1   0  450.73   17.49
   1  -1   0  431.52   13.78
   1  -1   0  446.40   16.99
   1  -1   0  432.04   17.30
  -1   1   0  436.91   11.84
   1  -1   0  443.04   16.74
   1   1   0 3182.44   52.76
  -1  -1   0 3079.20   52.89
   1   1   0 3216.74   44.65
  -1  -1   0 3159.11   47.91
   1   1   0 3098.14   47.92
  -2  -1   0  492.19   24.35
   2   1   0  536.84   19.25
   2   1   0  553.26   26.51
   2   1   0  538.42   24.57
   2   1   0  531.82   22.99
  -3  -1   0   -5.41   12.93
   3   1   0    6.95   13.70
   3   1   0   -3.35   11.12
   3   1   0    1.22    9.68
   4   1   0  398.68   27.99
  -4  -1   0  361.78   29.81
   4   1   0  329.70   31.28
  -5  -1   0  279.44   30.98
   5   1   0  261.76   19.19
   5   1   0  255.42   25.76
   5   1   0  189.37   27.62
  -6  -1   0    1.73   19.35
   6   1   0   42.24   22.88
   6   1   0   20.61   12.94
   6   1   0    5.75   14.80
   7   1   0   31.85   19.53
   7   1   0   60.36   28.67
  -7  -1   0   70.89   26.23
   8   1   0   54.42   29.79
  -8  -1   0   73.02   30.66
   8   1   0   76.31   23.66
  -9  -1   0  104.67   35.54
   9   1   0  129.84   38.73
   9   1   0   94.80   28.39
   9  -2   0   88.65   33.09
  -9   2   0  137.49   37.95
   9  -2   0   46.98   23.54
  -8   2   0  245.01   41.02
   8  -2   0  230.83   32.11
   8  -2   0  220.73   37.18
   7  -2   0  510.09   45.18
  -7   2   0  459.24   35.85
   7  -2   0  473.54   38.42
  -7   2   0  464.40   45.50
   6  -2   0  -16.75   16.78
   6  -2   0   33.97   15.23
  -6   2   0    3.75   18.94
  -6   2   0    6.83   13.66
  -6   2   0   -2.60   13.79
   5  -2   0  542.99   28.31
  -5   2   0  509.03   31.86
   5  -2   0  590.00   35.01
  -5   2   0  498.55   38.65
  -5   2   0  535.73   26.58
   4  -2   0  904.44   32.17
   4  -2   0  859.04   38.59
  -4   2   0  808.89   41.02
  -4   2   0  853.39   38.30
   4  -2   0  890.60   38.26
  -4   2   0  821.56   29.55
  -3   2   0   99.44   18.10
  -3   2   0  108.53   20.56
   3  -2   0  108.62   13.61
  -3   2   0  112.76   13.39
   3  -2   0   79.70   16.11
   3  -2   0  120.16   16.77
   3  -2   0  106.36   16.72
   2  -2   0  567.10   26.93
   2  -2   0  612.55   21.45
   2  -2   0  588.80   27.18
  -2   2   0  608.72   29.86
   2  -2   0  600.60   27.26
  -2   2   0  609.49   22.19
  -2   2   0  619.28   18.48
  -2   2   0  607.59   27.97
  -1   2   0 1129.52   37.21
   1  -2   0 1157.95   33.06
   1  -2   0 1159.38   33.45
  -1   2   0 1197.66   23.58
  -1   2   0 1218.11   27.85
   1  -2   0 1182.77   27.00
   0  -2   0 2326.69   46.56
   0   2   0 2350.76   42.61
   0   2   0 2360.72   37.51
   0   2   0 2289.89   54.41
   1   2   0  102.87   13.44
   1   2   0   58.92   14.63
  -1  -2   0   65.78   12.36
   1   2   0   76.04   10.44
   1   2   0   99.12   13.23
  -1  -2   0   90.57   11.33
   1   2   0  107.99   15.87
   2   2   0  125.28   15.71
   2   2   0  115.65   12.67
  -2  -2   0  125.41   15.45
   2   2   0  152.67   18.26
   2   2   0   99.46   13.85
   2   2   0  131.50   16.09
   3   2   0  206.57   19.28
   3   2   0  174.59   23.04
   3   2   0  195.35   18.10
   3   2   0  141.03   18.75
  -3  -2   0  205.63   22.33
   3   2   0  204.36   19.66
   4   2   0   50.49   16.81
  -4  -2   0  114.42   20.56
   4   2   0  100.03   16.19
   4   2   0   93.59   15.94
   4   2   0   68.08   20.65
   5   2   0  138.20   17.74
   5   2   0  132.83   17.69
   5   2   0  182.99   29.45
  -5  -2   0  137.83   25.73
   5   2   0  121.97   20.85
   6   2   0  362.10   25.94
   6   2   0  273.93   30.34
  -6  -2   0  287.85   36.41
   6   2   0  234.76   34.26
  -7  -2   0   -4.20   22.27
   7   2   0    0.67   15.14
   7   2   0    8.59   25.76
   8   2   0  218.84   32.64
   8   2   0  294.08   44.80
  -8  -2   0  217.78   39.07
   9   2   0  174.23   42.45
   9   2   0  105.90   29.14
  -9  -2   0  174.16   39.95
   9  -3   0   24.36   21.45
   9  -3   0   34.21   23.68
  -9   3   0   38.73   29.88
   8  -3   0   17.97   15.44
   8  -3   0   62.70   25.19
   8  -3   0   51.97   21.87
  -8   3   0   45.73   28.16
   7  -3   0   45.73   23.94
  -7   3   0   27.65   23.02
  -7   3   0   32.06   17.86
   7  -3   0  -15.86   15.28
   7  -3   0   15.73   15.81
   6  -3   0   13.20   14.69
  -6   3   0   26.81   15.91
  -6   3   0   39.39   22.00
  -6   3   0    3.35   16.91
   6  -3   0   31.29   19.72
   6  -3   0   12.49   15.83
   5  -3   0   34.72   16.04
   5  -3   0   58.61   18.25
  -5   3   0   38.87   20.41
   5  -3   0   68.68   18.39
  -5   3   0   52.13   15.05
  -5   3   0   49.04   18.92
  -5   3   0   70.49   14.48
  -4   3   0   99.93   12.09
  -4   3   0  153.66   24.46
   4  -3   0   88.40   16.42
  -4   3   0  125.48   21.97
  -4   3   0  106.38   15.18
   4  -3   0   92.30   18.50
   4  -3   0   96.50   18.93
   4  -3   0  131.71   16.03
  -3   3   0   14.59   18.99
   3  -3   0    9.75   12.19
  -3   3   0    5.53   13.24
   3  -3   0   11.34    9.92
  -3   3   0   25.63   12.22
   3  -3   0    5.76   11.38
   2  -3   0 1904.97   42.29
  -2   3   0 1773.86   59.12
   2  -3   0 1907.96   52.43
   2  -3   0 1874.95   53.20
  -2   3   0 1876.69   38.93
  -2   3   0 1913.95   43.68
  -1   3   0 1042.18   30.68
   1  -3   0  986.17   35.55
  -1   3   0  992.30   26.16
  -1   3   0 1098.81   44.04
   1  -3   0 1031.89   36.53
   0   3   0   14.91   10.02
   0   3   0   12.94   14.54
   0   3   0    0.49    9.00
   0  -3   0   12.47   10.52
   1   3   0  122.10   18.60
   1   3   0   73.00   12.59
   1   3   0   90.77   12.93
  -1  -3   0   80.82   14.71
   1   3   0  134.19   15.51
  -1  -3   0   94.38   13.37
  -2  -3   0 1031.13   40.13
   2   3   0 1070.22   41.62
   2   3   0 1067.43   38.00
   2   3   0  975.33   32.08
   2   3   0 1044.27   41.34
   3   3   0 1031.81   44.03
   3   3   0 1001.82   34.38
   3   3   0  987.48   41.54
   3   3   0  960.84   45.68
   3   3   0  980.15   38.68
  -3  -3   0 1000.36   43.13
   4   3   0  980.35   45.03
   4   3   0 1057.73   42.09
   4   3   0  956.87   49.70
   4   3   0 1086.53   43.02
  -4  -3   0  997.48   47.92
   4   3   0 1040.60   37.16
   5   3   0  454.06   35.39
  -5  -3   0  427.11   37.73
   5   3   0  468.69   27.76
   5   3   0  506.58   32.45
   5   3   0  411.27   39.53
  -6  -3   0  480.28   43.75
   6   3   0  590.89   42.14
   6   3   0  516.44   46.30
  -7  -3   0   19.81   23.66
   7   3   0   46.60   25.39
   7   3   0    2.32   18.15
  -8  -3   0   44.02   26.40
   8   3   0   -2.41   16.34
   8   3   0   38.38   28.75
   9   3   0   27.20   32.46
   9   3   0    4.75   20.69
  -9  -3   0   99.08   33.50
  -9   4   0   -2.03   26.46
   9  -4   0   10.81   22.21
   9  -4   0   47.04   25.14
  -8   4   0   19.66   27.17
  -8   4   0    9.85   18.50
   8  -4   0   -2.06   18.59
   8  -4   0   19.82   20.82
   7  -4   0  124.64   27.28
  -7   4   0  187.70   26.67
  -7   4   0  127.82   33.68
   7  -4   0  121.15   27.93
  -6   4   0  171.65   32.79
  -6   4   0  150.82   23.16
  -6   4   0  150.67   29.64
   6  -4   0  191.88   29.48
   6  -4   0  127.27   25.55
   5  -4   0  234.36   23.18
   5  -4   0  190.62   26.87
  -5   4   0  261.17   33.36
   5  -4   0  263.18   28.16
  -5   4   0  252.77   31.63
  -5   4   0  210.00   21.56
  -4   4   0  172.75   18.84
   4  -4   0  131.73   21.97
  -4   4   0  182.65   27.60
   4  -4   0  157.04   17.03
  -4   4   0  118.67   23.77
   4  -4   0  130.52   21.27
  -3   4   0   64.01   14.38
  -3   4   0   51.32   17.54
  -3   4   0   44.30   21.65
   3  -4   0   81.54   17.01
   3  -4   0   52.25   12.99
   3  -4   0   42.06   16.99
  -2   4   0 1755.06   41.92
   2  -4   0 1709.55   55.88
   2  -4   0 1718.26   55.29
   2  -4   0 1778.90   44.47
  -2   4   0 1710.06   65.47
   1  -4   0 2226.97   60.13
  -1   4   0 2174.25   46.39
  -1   4   0 2150.17   70.63
   0   4   0 1059.27   34.14
   0   4   0 1074.27   37.31
   0   4   0 1079.83   51.37
   0  -4   0 1101.66   42.42
  -1  -4   0 2481.18   65.32
   1   4   0 2417.90   59.41
   1   4   0 2466.06   56.68
  -1  -4   0 2545.76   57.64
   1   4   0 2404.17   72.79
   1   4   0 2351.55   51.78
   2   4   0  305.25   23.17
   2   4   0  377.31   30.43
   2   4   0  345.35   27.82
   2   4   0  359.13   27.16
   2   4   0  346.93   32.30
  -2  -4   0  387.81   28.59
   3   4   0  107.07   19.29
  -3  -4   0  125.49   21.41
   3   4   0   90.58   19.47
   3   4   0  142.06   18.45
   3   4   0   86.71   20.38
   4   4   0  446.21   31.37
   4   4   0  459.21   35.31
   4   4   0  425.76   36.87
  -4  -4   0  454.43   34.99
   4   4   0  463.39   28.61
   4   4   0  447.42   36.51
   5   4   0   73.66   21.99
   5   4   0   82.26   19.74
   5   4   0   75.59   25.86
   5   4   0   97.43   23.62
  -5  -4   0   70.89   22.38
   5   4   0   96.51   21.68
   6   4   0  140.85   27.10
   6   4   0  160.84   32.83
   6   4   0  167.57   24.20
  -6  -4   0  153.18   31.27
   7   4   0   68.93   24.77
  -7  -4   0   44.07   24.28
   7   4   0  107.61   33.07
   7   4   0   29.98   19.49
   8   4   0   16.40   21.67
   8   4   0   39.24   28.81
  -8  -4   0  -22.67   19.71
  -8   5   0   69.50   22.66
   8  -5   0   39.60   24.05
   8  -5   0   41.83   24.04
  -8   5   0   51.18   32.98
  -7   5   0  212.03   26.97
   7  -5   0  224.03   33.25
   7  -5   0  200.09   33.28
  -7   5   0  212.02   38.42
  -6   5   0  224.23   36.34
   6  -5   0  194.70   30.15
  -6   5   0  206.00   36.70
   6  -5   0  189.20   30.19
  -6   5   0  258.59   27.60
  -5   5   0  421.68   39.78
   5  -5   0  433.47   38.78
  -5   5   0  460.08   30.55
  -5   5   0  465.13   46.03
   4  -5   0  287.52   32.27
  -4   5   0  316.54   25.18
  -4   5   0  257.29   31.96
  -4   5   0  298.33   37.31
   3  -5   0   63.22   19.78
  -3   5   0   96.18   16.62
  -3   5   0   78.06   26.11
   3  -5   0  106.30   21.50
  -2   5   0  389.04   38.56
   2  -5   0  343.64   29.46
  -2   5   0  363.02   24.14
   2  -5   0  353.22   30.74
  -1   5   0  326.32   26.55
  -1   5   0  363.16   35.25
  -1   5   0  374.86   24.37
   1  -5   0  354.55   28.79
   0   5   0   37.76   14.43
   0   5   0   38.67   22.26
   0  -5   0   35.98   15.39
   0   5   0   33.90   10.04
   0   5   0   73.88   16.18
   1   5   0   29.96   21.11
   1   5   0   18.66   12.14
  -1  -5   0   23.96   15.17
   1   5   0   28.09   14.02
   1   5   0   28.42   14.16
   2   5   0   57.96   15.59
   2   5   0   48.26   21.22
   2   5   0   76.67   17.82
   2   5   0   29.27   17.80
  -2  -5   0   88.09   19.97
   2   5   0   60.56   15.97
   3   5   0  -19.59   13.79
  -3  -5   0   22.48   17.26
   3   5   0   12.77   19.44
   3   5   0  -12.34   12.42
   3   5   0    2.28   17.37
   3   5   0   -0.69   15.69
   4   5   0  451.39   40.11
  -4  -5   0  441.04   37.87
   4   5   0  486.61   36.65
   4   5   0  488.08   41.91
   4   5   0  406.40   38.23
   4   5   0  436.31   31.94
   5   5   0  132.91   30.35
   5   5   0  132.08   24.55
   5   5   0   73.65   27.40
   5   5   0  184.84   30.14
  -5  -5   0   78.01   26.30
   5   5   0  111.83   24.59
  -6  -5   0   53.07   27.12
   6   5   0   40.78   22.18
   6   5   0   52.86   28.98
   6   5   0   27.83   22.64
   6   5   0   43.79   21.21
   7   5   0  187.83   33.74
   7   5   0  165.37   37.81
  -7  -5   0  164.31   35.55
   8   5   0   54.31   25.90
   8   5   0   -5.32   24.85
  -8  -5   0   63.67   30.90
  -8   6   0   79.94   25.87
   8  -6   0  133.38   32.97
  -8   6   0   75.76   36.87
  -7   6   0  160.84   37.81
  -7   6   0  116.02   24.86
   7  -6   0  142.15   31.73
   6  -6   0  187.11   32.21
  -6   6   0  184.32   34.57
  -6   6   0  190.68   39.51
  -6   6   0  207.34   27.60
  -5   6   0   13.73   21.85
  -5   6   0    8.63   27.30
  -5   6   0   24.01   18.37
   5  -6   0   15.45   19.29
  -4   6   0  175.48   35.36
   4  -6   0  176.43   28.83
  -4   6   0  139.16   27.18
  -4   6   0  147.04   21.91
   4  -6   0  141.08   28.57
  -3   6   0   27.69   26.82
   3  -6   0   23.33   17.79
  -3   6   0   46.26   17.55
   3  -6   0   49.10   20.11
   2  -6   0   83.02   21.36
  -2   6   0  146.65   33.02
  -2   6   0  122.61   19.72
  -1   6   0  212.98   22.53
  -1   6   0  209.82   34.73
  -1   6   0  204.26   23.83
   1  -6   0  193.90   25.92
   0   6   0  115.32   19.64
   0   6   0  110.21   27.61
   0   6   0  150.19   21.87
   0  -6   0  105.48   22.02
  -1  -6   0  112.98   22.91
   1   6   0   79.06   16.71
   1   6   0  109.14   19.15
   1   6   0  182.15   23.83
   1   6   0  106.09   29.86
  -2  -6   0  142.69   25.48
   2   6   0  122.10   22.46
   2   6   0  108.65   20.18
   2   6   0  132.96   30.28
   2   6   0  143.13   22.67
   2   6   0  100.68   24.26
   3   6   0  344.53   29.81
  -3  -6   0  270.08   32.25
   3   6   0  340.73   36.77
   3   6   0  376.10   41.02
   3   6   0  369.34   34.00
   3   6   0  370.37   34.13
   4   6   0  175.60   25.93
   4   6   0  210.47   28.28
   4   6   0  207.26   32.24
   4   6   0  218.95   33.39
  -4  -6   0  184.08   29.96
   5   6   0  169.08   34.90
   5   6   0  224.96   27.86
   5   6   0  196.25   33.85
   5   6   0  211.47   35.53
  -5  -6   0  208.82   32.89
   5   6   0  235.26   31.09
  -6  -6   0   -7.06   22.34
   6   6   0    5.74   21.24
   6   6   0   75.79   30.64
   6   6   0   27.43   21.64
   6   6   0   -7.69   18.23
   7   6   0  188.74   39.54
   7   6   0  104.43   30.67
  -7  -6   0  212.35   39.33
  -7   7   0  -38.81   17.92
  -7   7   0   25.91   30.78
   7  -7   0   27.80   23.42
  -7   7   0   -7.96   29.89
  -6   7   0    6.72   25.29
  -6   7   0   45.36   29.71
   6  -7   0    0.01   19.33
  -6   7   0   13.28   19.38
  -5   7   0   -2.09   23.23
  -5   7   0   11.83   28.52
   5  -7   0   28.25   22.07
  -5   7   0   26.61   18.48
  -4   7   0   86.07   22.45
   4  -7   0   41.40   23.98
   4  -7   0   65.06   23.81
  -4   7   0   22.43   23.17
  -4   7   0   93.89   33.88
  -3   7   0  360.07   30.94
  -3   7   0  305.21   43.09
   3  -7   0  316.74   36.28
  -2   7   0   32.27   29.16
   2  -7   0   -5.16   17.74
  -2   7   0  -12.22   17.92
  -1   7   0  373.26   30.97
  -1   7   0  368.63   48.02
   1  -7   0  366.50   35.95
   0   7   0  209.09   25.34
   0   7   0  180.90   37.72
   0  -7   0  166.72   27.03
   1   7   0  134.43   23.28
  -1  -7   0  154.52   27.85
   1   7   0   86.95   25.77
   1   7   0  165.69   34.76
   1   7   0  161.90   26.07
  -2  -7   0  196.93   30.30
   2   7   0  267.17   28.43
   2   7   0  158.95   30.64
   2   7   0  217.13   29.28
   2   7   0  232.19   40.76
   3   7   0  332.56   35.46
   3   7   0  183.66   38.48
   3   7   0  278.02   32.28
  -3  -7   0  186.67   30.89
   3   7   0  304.31   31.57
   3   7   0  312.81   38.87
   4   7   0  684.51   52.06
   4   7   0  727.10   61.39
  -4  -7   0  692.05   52.50
   4   7   0  713.02   48.06
   4   7   0  580.93   50.77
   4   7   0  622.07   41.50
   5   7   0  131.01   28.14
   5   7   0  117.19   36.75
  -5  -7   0  154.79   35.20
   5   7   0  169.41   33.94
   5   7   0  198.99   35.29
   5   7   0  170.80   29.60
   6   7   0    2.70   20.35
   6   7   0   19.80   22.44
   6   7   0  -22.12   19.85
   6   7   0   10.36   23.09
  -6  -7   0    8.38   24.75
  -6   8   0   -5.09   21.03
   6  -8   0   35.87   24.40
  -6   8   0   65.38   33.38
  -6   8   0  141.48   38.81
   5  -8   0  134.91   32.11
  -5   8   0  139.38   27.76
  -5   8   0  146.42   35.87
  -5   8   0  144.00   42.75
   4  -8   0   46.63   24.38
  -4   8   0   88.71   29.12
  -4   8   0   14.49   21.12
  -4   8   0   26.78   30.68
  -3   8   0   39.24   34.11
  -3   8   0  148.92   27.07
   3  -8   0   77.66   27.91
  -2   8   0   74.55   22.07
  -2   8   0   84.11   36.01
   2  -8   0   51.35   23.97
   1  -8   0  347.95   37.08
  -1   8   0  359.21   32.40
  -1   8   0  382.28   49.64
   0   8   0  235.50   45.09
   0  -8   0  183.19   29.82
   0   8   0  181.23   26.46
   1   8   0  160.30   40.90
   1   8   0  114.81   30.79
   1   8   0  120.56   24.50
  -1  -8   0   52.84   24.77
  -2  -8   0   -1.86   19.87
   2   8   0   16.33   22.38
   2   8   0   15.97   20.07
   2   8   0   15.60   30.62
   3   8   0   89.03   36.47
   3   8   0  101.27   26.18
  -3  -8   0  120.56   30.51
   3   8   0   60.60   26.39
  -4  -8   0  107.86   31.40
   4   8   0   67.28   30.43
   4   8   0   44.59   34.31
   4   8   0   87.19   24.38
   4   8   0   49.11   24.95
   5   8   0    9.69   20.15
   5   8   0   43.79   28.77
   5   8   0   11.25   25.09
  -5  -8   0   14.36   26.31
   5   8   0   17.09   22.18
  -5   9   0  127.02   29.02
  -5   9   0  171.50   47.93
  -5   9   0  180.93   40.56
  -4   9   0   10.31   22.09
  -4   9   0   34.94   27.31
  -4   9   0  -20.50   29.58
   4  -9   0   42.37   24.14
  -3   9   0   49.50   22.65
  -3   9   0    6.47   35.76
   3  -9   0   -6.48   20.47
  -2   9   0   88.18   23.92
   2  -9   0   30.91   22.04
  -2   9   0   28.81   33.88
   1  -9   0  -13.01   20.01
  -1   9   0   38.52   36.21
  -1   9   0   39.79   21.94
   0  -9   0  -12.03   19.69
   0   9   0    6.56   32.91
   0   9   0   36.46   23.77
   1   9   0   -3.73   19.97
   1   9   0   -7.60   22.01
  -1  -9   0   33.20   22.70
   1   9   0  -12.47   32.07
   2   9   0   20.49   33.53
   2   9   0   68.16   24.53
  -2  -9   0   45.49   24.71
   2   9   0   34.05   27.55
   3   9   0   33.64   24.84
  -3  -9   0   57.88   25.70
   3   9   0   40.52   27.99
   3   9   0   61.24   38.38
  -4  -9   0   37.47   24.82
   4   9   0  -21.86   21.66
   4   9   0   -8.32   33.29
   4   9   0  -18.36   21.56
  -2  10   0   54.78   25.76
   2 -10   0  -17.87   22.59
  -2  10   0    1.06   33.29
  -1  10   0   56.56   24.22
  -1  10   0   63.69   43.06
   1 -10   0   71.10   30.65
   0  10   0  -36.84   22.25
   0  10   0    3.59   36.08
   0  10   0   24.54   21.77
   0 -10   0   -6.78   21.56
  -1 -10   0   12.97   29.58
   1  10   0   53.88   25.82
   1  10   0   85.33   34.10
   1  10   0   84.55   43.30
   2  10  -1   21.24   29.51
   2  10  -1    2.91   23.54
   2  10  -1   16.50   38.44
  -2 -10   1   26.78   24.79
   1  10  -1   17.74   27.02
  -1 -10   1  -26.42   20.92
   1  10  -1   -4.69   20.78
   1  10  -1  -26.64   33.70
   0 -10   1   16.65   21.23
   0  10  -1  -17.73   35.10
   0  10  -1   19.78   27.44
   0  10  -1   -2.79   21.92
  -1  10  -1  -27.67   34.40
  -1  10  -1  -28.81   22.05
   1 -10   1  -22.01   19.19
  -2  10  -1  -14.08   34.68
  -2  10  -1  -14.79   18.07
   2 -10   1    6.50   24.34
   4   9  -1  -21.47   23.63
   4   9  -1   14.95   22.91
  -4  -9   1   10.28   22.59
   4   9  -1  -23.48   30.29
   4   9  -1   20.30   23.27
  -3  -9   1   86.14   27.76
   3   9  -1  -16.48   24.19
   3   9  -1   14.79   24.26
   3   9  -1   29.80   33.15
   2   9  -1   13.83   25.09
   2   9  -1   34.31   24.65
  -2  -9   1   22.27   23.10
   2   9  -1   24.24   33.15
   1   9  -1   78.69   30.58
   1   9  -1   93.85   26.44
   1   9  -1   46.98   35.50
  -1  -9   1  135.64   28.92
   0  -9   1   54.66   26.75
   0   9  -1   74.38   38.88
   0   9  -1  110.18   26.03
  -1   9  -1  106.78   40.88
  -1   9  -1   75.85   24.52
   1  -9   1  119.47   28.96
  -2   9  -1  183.14   44.11
  -2   9  -1   87.79   24.77
   2  -9   1   86.32   27.56
   3  -9   1  139.30   31.73
  -3   9  -1  123.61   42.20
  -3   9  -1  105.64   26.60
  -4   9  -1   88.89   26.74
  -4   9  -1   84.22   31.67
   4  -9   1    1.80   25.01
  -4   9  -1  135.53   40.76
  -5   9  -1  213.56   49.54
  -5   9  -1  223.33   44.27
  -5   9  -1  137.39   29.56
   5   8  -1  118.19   28.65
   5   8  -1   83.53   30.69
   5   8  -1  159.45   37.70
   5   8  -1  135.21   30.61
  -5  -8   1  127.42   32.93
   4   8  -1  132.02   37.69
  -4  -8   1   92.97   27.84
   4   8  -1  130.08   27.43
   4   8  -1  114.58   32.76
   4   8  -1  108.13   27.74
   3   8  -1  278.09   46.33
   3   8  -1  397.69   40.35
   3   8  -1  387.98   35.79
   3   8  -1  310.22   42.04
  -3  -8   1  361.76   39.83
   2   8  -1   90.94   24.37
   2   8  -1   69.23   27.81
   2   8  -1   76.02   23.57
  -2  -8   1  137.50   27.11
   2   8  -1   62.35   33.26
   1   8  -1  319.10   32.55
   1   8  -1  333.63   47.35
   1   8  -1  327.05   35.25
   1   8  -1  323.53   41.73
  -1  -8   1  339.95   37.29
   0   8  -1  269.51   46.45
   0   8  -1  316.98   31.02
   0  -8   1  339.28   35.93
  -1   8  -1   94.88   38.39
  -1   8  -1  105.42   23.44
   1  -8   1   33.59   21.13
  -2   8  -1   37.30   30.74
  -2   8  -1   -6.33   18.88
   2  -8   1  -16.15   16.06
  -3   8  -1    9.40   19.37
  -3   8  -1   53.46   33.09
   3  -8   1   44.51   21.33
   4  -8   1   93.31   27.88
  -4   8  -1   60.81   22.48
  -4   8  -1  108.20   38.26
  -4   8  -1   96.22   29.75
  -5   8  -1   51.56   22.28
  -5   8  -1  -27.46   27.85
  -5   8  -1   14.25   27.09
   5  -8   1   39.12   24.42
  -6   8  -1   33.38   29.06
  -6   8  -1   -6.36   26.90
  -6   8  -1   29.56   23.89
   6  -8   1   33.07   25.92
  -7  -7   1   62.60   30.99
   7   7  -1  147.67   37.80
   7   7  -1  126.76   35.57
   6   7  -1  104.42   33.07
   6   7  -1   62.50   24.38
   6   7  -1   93.61   30.33
  -6  -7   1   98.27   30.87
   6   7  -1  118.54   29.61
   5   7  -1  366.62   34.92
   5   7  -1  430.91   46.19
   5   7  -1  362.22   43.32
   5   7  -1  428.87   40.60
  -5  -7   1  396.64   45.22
   4   7  -1   33.81   31.06
   4   7  -1   90.90   28.67
  -4  -7   1  102.16   27.17
   4   7  -1   44.33   21.51
   4   7  -1   78.14   24.35
   4   7  -1  102.72   28.21
   3   7  -1  261.09   32.63
   3   7  -1  248.62   30.22
   3   7  -1  294.32   42.39
  -3  -7   1  278.77   33.98
   3   7  -1  234.50   34.47
   3   7  -1  246.02   31.98
   2   7  -1  166.41   25.67
   2   7  -1  138.76   24.73
   2   7  -1  132.96   25.20
   2   7  -1  118.48   34.69
  -2  -7   1  150.21   26.41
   2   7  -1  133.28   29.01
  -1  -7   1   53.79   21.66
   1   7  -1   70.20   21.79
   1   7  -1   61.59   26.12
   1   7  -1   87.08   32.82
   1   7  -1   76.86   21.96
   0   7  -1   69.08   32.23
   0  -7   1   63.85   20.93
   0   7  -1   77.28   20.92
   0   7  -1   50.13   21.43
   1  -7   1  178.44   26.53
  -1   7  -1  207.10   40.11
  -1   7  -1  114.70   23.08
  -1   7  -1  145.34   23.14
   2  -7   1  -12.79   16.19
  -2   7  -1    0.67   17.02
  -2   7  -1  -15.65   27.08
  -3   7  -1   19.22   19.49
  -3   7  -1   15.76   28.91
   3  -7   1   53.65   22.10
  -4   7  -1  -14.87   17.34
  -4   7  -1  -36.77   27.36
   4  -7   1   18.48   20.31
   4  -7   1   -2.02   18.68
  -4   7  -1   28.28   21.34
  -5   7  -1   16.23   31.39
  -5   7  -1   34.50   25.24
   5  -7   1   68.36   24.45
  -5   7  -1   58.13   21.53
  -6   7  -1   70.59   32.29
  -6   7  -1   34.71   22.58
  -6   7  -1   58.46   28.84
   6  -7   1   24.93   20.99
  -7   7  -1  146.43   40.89
  -7   7  -1  169.95   29.15
  -7   7  -1   82.05   35.08
   7  -7   1  162.61   35.94
  -7  -6   1    8.33   25.61
   7   6  -1  -24.35   22.66
   7   6  -1   46.34   26.34
   6   6  -1   -2.73   20.01
   6   6  -1   42.83   22.77
   6   6  -1   58.30   23.39
  -6  -6   1   58.20   27.30
   6   6  -1   28.12   23.54
   5   6  -1  -10.27   19.66
   5   6  -1  -22.65   17.10
   5   6  -1   22.62   24.91
   5   6  -1   -2.43   18.12
  -5  -6   1   13.33   21.04
   4   6  -1  -12.43   19.41
   4   6  -1  -14.87   17.13
   4   6  -1   20.90   23.22
  -4  -6   1   -1.40   18.02
   4   6  -1    8.22   17.32
   4   6  -1   -7.68   22.69
  -3  -6   1   63.49   21.73
   3   6  -1  101.54   22.76
   3   6  -1  102.45   25.17
   3   6  -1   77.01   20.54
   3   6  -1   61.06   26.72
   3   6  -1   85.72   22.64
   2   6  -1    4.58   15.19
   2   6  -1   -4.26   15.11
   2   6  -1  -17.49   22.03
  -2  -6   1    5.73   15.32
   2   6  -1    6.63   17.86
   2   6  -1   15.43   15.76
   1   6  -1    8.01   14.53
   1   6  -1  -15.53   11.58
   1   6  -1  -19.12   19.05
   1   6  -1  -11.55   15.18
   1   6  -1   -2.22   15.40
  -1  -6   1   -5.18   13.84
   0   6  -1   22.40   16.33
   0  -6   1   66.44   18.11
   0   6  -1   32.18   25.15
   0   6  -1   36.48   18.05
   1  -6   1  127.13   21.36
  -1   6  -1  114.90   19.84
  -1   6  -1  116.13   19.85
  -1   6  -1  127.10   29.43
  -2   6  -1  120.74   32.27
  -2   6  -1   95.61   19.01
   2  -6   1   60.56   19.00
   3  -6   1  394.92   33.88
  -3   6  -1  475.51   30.49
  -3   6  -1  459.84   46.66
   3  -6   1  355.96   34.92
  -4   6  -1  125.12   33.08
  -4   6  -1  116.87   27.78
  -4   6  -1  110.71   21.57
   4  -6   1  126.86   26.96
  -5   6  -1  153.18   36.32
   5  -6   1  157.97   29.44
  -5   6  -1  182.85   31.62
  -5   6  -1  132.04   23.95
  -6   6  -1  283.73   30.70
  -6   6  -1  289.69   41.74
   6  -6   1  266.61   38.22
  -6   6  -1  257.82   40.29
  -7   6  -1  298.14   42.20
  -7   6  -1  187.68   28.35
   7  -6   1  169.89   34.30
  -7   6  -1  213.40   41.13
  -8   6  -1   87.09   34.91
  -8   6  -1   44.71   21.88
   8  -6   1   33.46   24.09
   8   5  -1    2.57   23.85
   8   5  -1  -26.09   21.29
  -8  -5   1  -12.38   23.05
   7   5  -1   59.67   24.35
   7   5  -1   62.49   30.18
  -7  -5   1   15.91   24.38
  -6  -5   1    5.26   19.63
   6   5  -1    7.07   18.23
   6   5  -1    0.55   11.23
   6   5  -1    6.73   19.30
   6   5  -1  -23.46   22.37
   5   5  -1   90.80   25.89
   5   5  -1   79.75   27.94
   5   5  -1   73.42   21.42
  -5  -5   1   38.53   23.81
   5   5  -1   54.13   20.82
   5   5  -1   95.09   27.69
   4   5  -1   94.93   21.21
   4   5  -1   85.50   24.73
   4   5  -1   97.84   20.91
   4   5  -1   45.35   21.68
   4   5  -1  104.29   26.66
  -4  -5   1  103.21   23.58
   3   5  -1  221.70   25.30
  -3  -5   1  225.98   26.72
   3   5  -1  190.24   26.04
   3   5  -1  183.80   22.68
   3   5  -1  192.37   27.19
   2   5  -1  295.68   33.20
   2   5  -1  295.63   31.33
   2   5  -1  354.18   27.14
   2   5  -1  321.14   25.53
  -2  -5   1  304.38   27.12
   2   5  -1  272.81   26.32
   1   5  -1   39.88   20.95
   1   5  -1   58.35   16.14
  -1  -5   1   52.80   15.71
   1   5  -1   60.83   15.14
   1   5  -1   20.65   14.63
   1   5  -1   39.28   17.35
   0   5  -1  263.68   31.70
   0   5  -1  282.62   23.89
   0  -5   1  278.82   24.91
   0   5  -1  292.11   18.98
   0   5  -1  277.56   22.57
  -1   5  -1  802.38   49.16
   1  -5   1  783.51   37.81
  -1   5  -1  848.46   37.72
   1  -5   1  800.25   22.66
  -1   5  -1  812.58   32.89
  -2   5  -1  429.85   39.59
  -2   5  -1  346.79   24.54
   2  -5   1  436.98   26.58
   2  -5   1  270.38   27.82
   2  -5   1  349.06   28.66
  -3   5  -1  655.15   31.42
  -3   5  -1  716.07   41.96
   3  -5   1  682.65   40.87
   3  -5   1  683.20   39.89
  -3   5  -1  644.71   49.03
   4  -5   1   41.54   19.66
  -4   5  -1   10.12   23.43
  -4   5  -1    7.86   18.18
  -4   5  -1   -4.01   13.71
  -5   5  -1  221.08   32.43
  -5   5  -1  218.62   35.32
  -5   5  -1  212.31   25.37
   5  -5   1  259.61   32.77
  -6   5  -1   50.76   18.54
   6  -5   1   60.39   23.26
  -6   5  -1   88.79   29.02
  -6   5  -1   68.36   28.15
   7  -5   1   44.06   21.60
  -7   5  -1   14.53   28.54
   7  -5   1   61.58   24.25
  -7   5  -1   27.49   27.03
  -7   5  -1   48.50   20.10
  -8   5  -1   -8.65   15.33
   8  -5   1   -9.60   17.25
  -8   5  -1   -3.48   26.76
   8  -5   1    4.85   19.48
   8   4  -1   78.28   28.36
  -8  -4   1   46.48   27.31
   8   4  -1   77.46   30.48
  -7  -4   1  236.48   37.41
   7   4  -1  174.63   31.75
   7   4  -1  225.67   37.22
   6   4  -1   17.38   18.29
   6   4  -1   42.49   19.08
  -6  -4   1    5.29   21.23
   6   4  -1   63.99   27.86
   5   4  -1  507.52   44.42
   5   4  -1  510.38   36.11
  -5  -4   1  406.60   38.52
   5   4  -1  491.19   38.60
   5   4  -1  490.10   35.71
   5   4  -1  465.51   29.90
   4   4  -1  924.80   48.63
   4   4  -1  992.91   44.41
   4   4  -1  944.16   36.80
   4   4  -1  892.18   49.60
  -4  -4   1  864.92   46.39
   4   4  -1  995.26   44.42
  -3  -4   1 1109.23   47.01
   3   4  -1 1132.34   47.90
   3   4  -1 1093.07   49.76
   3   4  -1 1138.97   43.64
   3   4  -1 1133.60   49.35
   3   4  -1 1133.84   37.65
  -2  -4   1  771.93   37.06
   2   4  -1  779.00   37.79
   2   4  -1  782.71   31.58
   2   4  -1  775.81   36.62
   2   4  -1  788.16   42.20
   2   4  -1  773.73   41.91
   1   4  -1 2080.11   62.22
   1   4  -1 2136.94   55.88
   1   4  -1 2182.08   53.19
   1   4  -1 2206.89   69.02
  -1  -4   1 2154.19   57.33
   1   4  -1 2159.37   49.83
   0   4  -1   12.90   13.18
   0   4  -1   26.78   10.55
   0   4  -1   58.28   24.14
   0   4  -1   12.06   14.72
   0  -4   1   41.81   13.63
  -1   4  -1  439.95   40.63
   1  -4   1  405.75   19.18
   1  -4   1  434.44   24.82
  -1   4  -1  407.38   24.39
   1  -4   1  420.79   26.21
  -2   4  -1   27.91   14.66
   2  -4   1    0.90   10.51
   2  -4   1   21.10   13.89
  -2   4  -1  -17.93   18.31
   2  -4   1   28.82    8.74
   2  -4   1    7.22   13.03
   3  -4   1   29.51   11.54
   3  -4   1   48.97   16.86
  -3   4  -1   18.97   19.89
   3  -4   1   47.81   15.75
   3  -4   1   23.11   11.98
  -3   4  -1   46.38   13.66
  -3   4  -1   43.20   15.55
   4  -4   1   72.39   16.45
  -4   4  -1   82.01   23.72
  -4   4  -1   59.90   14.80
  -4   4  -1   76.36   20.44
   4  -4   1   64.21   18.61
  -5   4  -1   -3.45   13.46
  -5   4  -1   11.84   19.89
   5  -4   1   -2.15   14.03
   5  -4   1   -3.71   15.28
   5  -4   1    6.22   15.07
  -5   4  -1    5.21   20.47
   6  -4   1  -21.52   13.60
   6  -4   1    5.33   16.01
  -6   4  -1  -19.01   17.65
  -6   4  -1   -7.48   21.20
  -6   4  -1  -11.14   13.94
   6  -4   1   -2.75   18.21
   7  -4   1    4.12   17.16
   7  -4   1   12.22   17.47
  -7   4  -1   -5.89   24.79
  -7   4  -1   17.68   16.13
  -8   4  -1   35.46   18.94
  -8   4  -1   59.45   32.80
   8  -4   1   72.88   26.70
   8  -4   1  101.57   26.50
   9  -4   1  133.20   30.42
   9  -4   1   93.93   28.91
  -9   4  -1   92.36   37.19
   9   3  -1   54.36   26.84
  -9  -3   1   85.24   33.06
   9   3  -1   70.16   35.98
   8   3  -1   21.26   21.25
   8   3  -1   33.33   28.97
  -8  -3   1   45.26   28.15
  -7  -3   1  571.85   49.59
   7   3  -1  593.97   46.93
   7   3  -1  487.93   49.38
   6   3  -1  139.94   30.98
   6   3  -1  123.94   25.16
  -6  -3   1   98.39   25.16
   6   3  -1   91.58   18.34
  -5  -3   1  286.59   31.88
   5   3  -1  213.49   31.10
   5   3  -1  218.97   22.73
   5   3  -1  226.54   19.05
   5   3  -1  207.26   27.60
   4   3  -1 1024.73   34.03
  -4  -3   1 1051.03   47.81
   4   3  -1 1042.57   49.82
   4   3  -1 1045.89   39.98
   4   3  -1  997.12   41.23
   3   3  -1  344.43   25.37
   3   3  -1  322.61   26.99
  -3  -3   1  308.88   27.01
   3   3  -1  320.48   28.11
   3   3  -1  294.95   27.65
   3   3  -1  283.72   22.61
   2   3  -1  418.06   29.15
   2   3  -1  428.50   26.08
   2   3  -1  500.74   24.47
  -2  -3   1  408.06   27.28
   2   3  -1  416.65   26.99
   2   3  -1  478.74   30.49
   1   3  -1   36.68   11.57
   1   3  -1   30.87   11.36
   1   3  -1   52.68   16.90
   1   3  -1   34.90   13.69
  -1  -3   1   37.42   11.25
   1   3  -1   29.15   11.05
   0   3  -1   10.34   15.14
   0  -3   1    2.74    8.87
   0   3  -1   15.41    9.46
   0   3  -1    5.01   10.12
  -1   3  -1   53.06   11.67
   1  -3   1   43.86   13.00
  -1   3  -1   46.02   16.30
   1  -3   1   43.51   11.83
   1  -3   1   69.76   11.69
   2  -3   1  537.28   24.58
  -2   3  -1  476.10   28.61
   2  -3   1  529.46   31.32
  -2   3  -1  514.99   37.36
   2  -3   1  533.19   19.62
   2  -3   1  523.94   28.09
  -2   3  -1  494.61   22.87
  -3   3  -1   22.35   12.66
   3  -3   1   -0.08   10.46
  -3   3  -1  -22.38   17.40
  -3   3  -1   19.89   15.22
   3  -3   1   12.26   13.32
   3  -3   1    1.29   12.35
   3  -3   1    3.81    8.64
  -3   3  -1  -13.14    7.06
   3  -3   1   24.66   13.05
  -4   3  -1  584.03   36.81
  -4   3  -1  620.17   38.41
  -4   3  -1  639.54   24.73
  -4   3  -1  600.24   28.04
   4  -3   1  673.68   30.91
   4  -3   1  651.89   33.83
   4  -3   1  582.65   32.32
   4  -3   1  624.01   37.87
  -5   3  -1  262.73   31.47
  -5   3  -1  274.00   21.94
   5  -3   1  230.54   25.49
   5  -3   1  273.06   29.70
  -5   3  -1  290.88   29.72
   5  -3   1  230.82   26.93
  -5   3  -1  237.81   21.24
   6  -3   1  182.51   28.35
  -6   3  -1  196.04   22.98
   6  -3   1  140.54   23.93
  -6   3  -1  163.35   22.30
  -6   3  -1  190.94   27.63
   6  -3   1  258.64   31.54
  -6   3  -1  140.99   27.89
  -7   3  -1  338.27   29.17
  -7   3  -1  340.87   43.01
   7  -3   1  332.25   36.65
   7  -3   1  344.22   33.58
   8  -3   1  520.02   42.64
  -8   3  -1  391.35   48.33
   8  -3   1  460.90   44.99
   8  -3   1  262.15   36.70
   9  -3   1  346.16   39.06
   9  -3   1  314.56   42.88
   9  -3   1  329.20   45.41
  -9   3  -1  223.48   42.78
   9   2  -1   17.51   22.81
   9   2  -1   44.13   31.86
  -9  -2   1  -22.76   24.21
   8   2  -1  142.80   36.86
   8   2  -1  142.07   29.12
  -8  -2   1   85.90   29.42
  -7  -2   1  202.24   34.28
   7   2  -1  142.58   34.04
   7   2  -1  156.72   27.85
   6   2  -1   68.41   21.58
   6   2  -1  105.69   26.54
  -6  -2   1   74.27   24.44
  -5  -2   1  172.74   27.13
   5   2  -1  139.93   26.43
   5   2  -1  166.33   16.07
   5   2  -1  203.69   26.01
   5   2  -1  175.14   16.23
   4   2  -1    8.12   17.49
   4   2  -1   41.58   12.15
  -4  -2   1   16.24   15.07
   4   2  -1   21.68   11.53
   4   2  -1   51.91   15.09
   3   2  -1   32.63   12.91
   3   2  -1   27.40   16.88
   3   2  -1   21.34   12.51
   3   2  -1    8.07   11.87
   3   2  -1    5.93   13.01
  -3  -2   1   19.23   15.14
  -2  -2   1   44.79   11.97
   2   2  -1   27.94   12.18
   2   2  -1   57.83   12.33
   2   2  -1   45.70   10.16
   2   2  -1   54.55   13.27
   2   2  -1   47.10   11.81
  -1  -2   1 1494.65   36.12
   1   2  -1 1520.44   36.19
   1   2  -1 1485.24   37.96
   1   2  -1 1554.32   40.25
   1   2  -1 1504.75   31.20
   0   2  -1  689.81   24.59
   0  -2   1  744.68   22.49
   0   2  -1  705.08   29.88
   0   2  -1  753.67   21.27
   0  -2   1  733.17   22.75
   1  -2   1  600.70   22.07
   1  -2   1  556.60   25.06
   1  -2   1  535.53   19.96
  -1   2  -1  545.08   29.48
  -1   2  -1  566.64   18.68
   2  -2   1  452.11   24.67
  -2   2  -1  444.68   24.12
  -2   2  -1  452.91   28.07
   2  -2   1  451.81   21.20
   2  -2   1  466.00   20.90
  -2   2  -1  453.66   18.24
   2  -2   1  469.67   22.96
  -3   2  -1   74.42   12.40
   3  -2   1   84.65   17.81
  -3   2  -1   69.23   18.27
   3  -2   1   60.51   11.83
  -3   2  -1   85.85   13.24
  -3   2  -1  107.80   19.20
   3  -2   1   55.45   11.59
   3  -2   1   79.11   13.98
   3  -2   1   49.85   15.58
   4  -2   1 1432.83   46.33
   4  -2   1 1382.29   30.82
   4  -2   1 1324.02   50.17
  -4   2  -1 1402.44   39.31
  -4   2  -1 1407.54   53.78
   4  -2   1 1403.47   41.76
  -4   2  -1 1390.81   40.63
  -4   2  -1 1421.12   49.29
  -5   2  -1  952.70   41.07
   5  -2   1  943.64   37.80
  -5   2  -1  864.63   36.74
   5  -2   1  921.20   23.21
  -5   2  -1  921.75   34.83
   5  -2   1  857.76   44.97
  -5   2  -1  933.99   48.28
   5  -2   1  879.57   40.37
  -6   2  -1  123.44   27.34
   6  -2   1  107.98   25.66
  -6   2  -1  127.18   22.16
  -6   2  -1  117.68   21.60
   6  -2   1  120.36   20.79
   7  -2   1  633.87   42.26
  -7   2  -1  653.25   40.46
  -7   2  -1  683.23   53.54
   7  -2   1  748.68   55.42
  -8   2  -1  146.62   29.23
   8  -2   1  162.44   35.88
  -8   2  -1  126.92   34.84
   8  -2   1  159.04   27.61
  -9   2  -1  204.04   40.11
   9  -2   1  199.41   39.85
   9  -2   1  149.21   30.19
  -9  -1   1   15.12   27.22
   9   1  -1  -25.37   26.54
   9   1  -1   28.09   22.96
   8   1  -1   39.06   22.56
   8   1  -1   48.88   28.43
  -8  -1   1   29.00   25.07
   7   1  -1   38.76   27.31
  -7  -1   1   50.60   24.35
   7   1  -1   71.28   22.41
  -6  -1   1  618.05   43.42
   6   1  -1  649.13   46.60
   6   1  -1  740.42   43.31
   5   1  -1  434.80   15.87
   5   1  -1  416.80   31.79
   5   1  -1  425.01   35.46
  -5  -1   1  440.72   33.55
  -4  -1   1 1019.75   44.70
   4   1  -1 1015.29   25.03
   4   1  -1  984.16   47.44
   4   1  -1  987.93   40.77
   3   1  -1   93.79    9.23
   3   1  -1   98.27   16.12
   3   1  -1  100.98   10.78
   3   1  -1   82.38   18.34
  -3  -1   1  104.13   16.19
   2   1  -1  272.04   12.76
   2   1  -1  288.98   13.84
  -2  -1   1  262.69   18.85
   2   1  -1  254.64   20.05
   2   1  -1  272.42   19.24
   1   1  -1 1928.49   38.21
   1   1  -1 1934.41   36.09
  -1  -1   1 1930.59   36.10
   0  -1   1  909.57   18.70
   0   1  -1  862.98   19.27
   1  -1   1 8720.46  105.39
   1  -1   1 8667.58   99.49
  -1   1  -1 8611.62  124.50
   1  -1   1 8876.54  102.03
  -1   1  -1 8548.09  101.43
   1  -1   1 8417.63  116.76
   2  -1   1 2400.75   44.65
  -2   1  -1 2396.21   51.98
  -2   1  -1 2298.03   40.63
  -2   1  -1 2325.84   50.99
   2  -1   1 2407.22   40.66
  -2   1  -1 2354.70   44.20
  -3   1  -1  240.15   16.01
  -3   1  -1  209.52   19.24
   3  -1   1  222.78   21.83
  -3   1  -1  235.67   18.84
  -3   1  -1  234.66   22.11
   3  -1   1  225.36   15.61
   3  -1   1  236.24   18.39
   4  -1   1 1179.58   40.13
  -4   1  -1 1124.29   40.20
   4  -1   1 1205.51   31.27
   4  -1   1 1172.97   48.16
  -4   1  -1 1154.02   48.26
   5  -1   1  393.51   27.78
   5  -1   1  394.79   34.74
  -5   1  -1  387.92   27.03
   5  -1   1  427.78   21.03
  -5   1  -1  415.54   35.44
   6  -1   1    5.96   14.56
  -6   1  -1  -20.96   17.71
  -6   1  -1    2.32   15.87
   6  -1   1   -7.82   10.17
   6  -1   1   17.80   21.76
   7  -1   1   16.39   15.88
  -7   1  -1   25.33   22.57
   7  -1   1   14.68   26.18
  -7   1  -1   26.24   19.98
  -8   1  -1   32.21   26.87
  -8   1  -1   16.00   21.54
   8  -1   1   27.80   19.20
   8  -1   1   27.28   27.72
   9  -1   1  124.60   37.71
  -9   1  -1   86.40   28.98
  -9   1  -1   94.39   33.42
   9  -1   1  186.00   31.36
  -9   0   1   89.62   34.67
   9   0  -1   99.61   33.08
   9   0  -1  118.43   28.96
   8   0  -1   87.48   25.45
   8   0  -1  117.63   31.35
  -8   0   1   79.61   29.93
  -7   0   1   25.15   22.60
   7   0  -1   -5.91   15.99
   7   0  -1   21.38   24.61
  -6   0   1  379.56   36.59
   6   0  -1  394.05   38.06
   6   0  -1  433.51   35.33
  -5   0   1  965.02   48.76
   5   0  -1 1026.32   49.99
   5   0  -1  974.86   43.72
  -4   0   1 1596.71   55.43
   4   0  -1 1623.99   56.44
   4   0  -1 1602.37   50.95
  -3   0   1  841.38   22.65
   3   0  -1  866.80   32.63
   3   0  -1  848.84   36.33
  -3   0   1  885.89   35.90
   2   0  -1  658.72   27.71
   2   0  -1  584.17   24.05
  -2   0   1  604.87   24.99
  -2   0   1  652.31   14.46
  -2   0   1  645.74   14.58
   1   0  -1 3446.62   51.21
  -1   0   1 3393.05   51.89
   0   0  -1   -1.93    1.55
  -1   0  -1  133.54   11.14
   1   0   1  164.78    8.82
   1   0   1  145.31    8.13
   2   0   1   57.92    9.72
   2   0   1   61.63   14.28
  -2   0  -1   39.66   12.66
   2   0   1   44.07    9.93
   3   0   1   78.80   12.81
   3   0   1   75.16   18.21
   3   0   1   82.21   12.85
  -3   0  -1   64.99   16.14
   4   0   1   15.32   11.98
   4   0   1   32.95   13.09
  -4   0  -1    7.12   14.61
   5   0   1   18.83   13.26
  -5   0  -1   -8.30   15.22
   5   0   1   -1.43    4.83
   5   0   1   29.34   20.58
  -6   0  -1   -1.08   18.31
   6   0   1   17.58   22.86
   6   0   1   13.98   15.43
   6   0   1   14.27   12.46
   7   0   1   34.35   18.00
   7   0   1   31.60   25.39
  -7   0  -1   20.95   24.48
   8   0   1   23.63   19.10
   8   0   1   21.22   28.49
  -8   0  -1    6.53   24.54
  -8   0  -1   36.48   24.88
  -9   0  -1   26.63   28.80
   9   0   1   57.21   34.22
   9   0   1   38.81   22.35
  -9   0  -1   74.22   27.35
   9  -1  -1  244.25   35.84
   9  -1  -1  289.21   45.09
  -9   1   1  272.95   41.96
   8  -1  -1  116.14   31.88
   8  -1  -1  101.58   26.36
  -8   1   1  123.41   32.01
   7  -1  -1  145.35   30.41
  -7   1   1   82.74   28.78
   7  -1  -1  144.61   25.91
   6  -1  -1  660.39   40.73
  -6   1   1  553.64   43.00
   6  -1  -1  639.54   44.11
  -6   1   1  620.30   31.16
  -5   1   1  228.96   18.72
   5  -1  -1  215.33   23.25
  -5   1   1  214.63   27.23
  -5   1   1  242.52   19.11
   5  -1  -1  274.45   28.24
   4  -1  -1  243.77   22.44
  -4   1   1  286.93   17.47
   4  -1  -1  286.10   26.12
  -4   1   1  251.21   27.23
  -4   1   1  276.20   19.70
  -3   1   1   69.25    9.07
  -3   1   1   56.48   14.37
  -3   1   1   89.41   13.08
   3  -1  -1   41.17   13.33
  -2   1   1    1.47    8.61
  -2   1   1    0.85    9.08
   2  -1  -1   11.27   10.85
   2  -1  -1   -3.40    9.27
   2  -1  -1   -7.31    6.78
   1  -1  -1  356.92   16.81
   1  -1  -1  328.36   17.83
  -1   1   1  332.66   17.52
  -1   1   1  317.45   10.33
   0   1   1  347.88   17.65
   0  -1  -1  375.66   15.43
  -1  -1  -1 1551.42   36.09
   1   1   1 1550.95   32.06
   1   1   1 1504.28   36.21
   1   1   1 1521.31   26.66
   1   1   1 1429.56   29.79
  -1  -1  -1 1458.43   29.32
   2   1   1  154.76   16.93
   2   1   1  158.63   14.24
  -2  -1  -1  184.66   16.93
   2   1   1  144.18   12.18
   2   1   1  166.75   15.32
   3   1   1 1541.55   50.70
   3   1   1 1594.31   42.38
   3   1   1 1537.91   37.29
  -3  -1  -1 1537.19   49.13
  -4  -1  -1   14.31   15.44
   4   1   1   17.69   18.39
   4   1   1    8.52   12.47
   4   1   1    9.90   12.42
   5   1   1  322.89   34.67
   5   1   1  307.71   25.58
  -5  -1  -1  329.62   31.57
   5   1   1  273.32   22.42
  -6  -1  -1  342.56   37.38
   6   1   1  283.24   37.29
   6   1   1  297.03   28.71
   7   1   1  302.27   24.05
   7   1   1  287.91   42.96
  -7  -1  -1  248.79   36.88
   7   1   1  270.65   30.55
   8   1   1  193.59   41.62
   8   1   1  208.41   31.26
  -8  -1  -1  134.35   32.88
   9   1   1  102.10   28.10
  -9  -1  -1   88.85   32.39
   9   1   1  144.03   39.88
  -9  -1  -1  133.57   37.38
   9  -2  -1  123.48   34.01
   9  -2  -1  159.49   32.09
  -9   2   1  134.01   37.21
   8  -2  -1   47.21   21.48
  -8   2   1   18.68   28.09
   8  -2  -1   59.93   26.83
   7  -2  -1   25.49   19.30
  -7   2   1   30.76   23.10
   7  -2  -1   26.20   22.05
  -7   2   1  -10.04   13.82
  -6   2   1  445.06   28.56
  -6   2   1  484.61   40.63
   6  -2  -1  440.89   35.82
  -6   2   1  431.96   29.32
   6  -2  -1  398.46   34.88
  -5   2   1   -1.37   12.73
   5  -2  -1    5.81   11.93
  -5   2   1   -6.10   14.29
   5  -2  -1   15.05   10.90
  -5   2   1   -3.58   11.00
  -4   2   1   51.96   16.92
  -4   2   1   33.04   16.72
   4  -2  -1   60.82   16.08
  -4   2   1   70.83   12.49
   4  -2  -1   34.63   15.44
   3  -2  -1 2130.90   49.90
   3  -2  -1 2129.44   56.34
  -3   2   1 2075.15   59.59
  -3   2   1 2099.34   56.45
  -3   2   1 2114.81   36.18
   2  -2  -1 2739.93   55.63
   2  -2  -1 2922.56   61.22
   2  -2  -1 2732.95   62.11
  -2   2   1 2808.44   46.87
  -2   2   1 2633.16   61.10
   1  -2  -1  682.34   27.12
  -1   2   1  657.48   19.56
  -1   2   1  674.68   29.19
   1  -2  -1  610.33   23.07
   0   2   1 9910.78  112.99
   0   2   1 9695.54  148.79
   0   2   1 9998.43  120.17
   0  -2  -1 9873.38  137.76
   1   2   1   43.26   12.67
   1   2   1   32.95    7.85
  -1  -2  -1   34.41   11.77
   1   2   1   51.44   10.65
   1   2   1   34.26   11.14
  -1  -2  -1   48.12    9.77
  -2  -2  -1  925.72   36.61
   2   2   1  920.36   26.89
   2   2   1  908.60   36.24
   2   2   1  897.95   30.31
   2   2   1  929.65   33.04
   3   2   1  251.67   21.83
   3   2   1  202.08   27.29
   3   2   1  226.78   19.30
   3   2   1  254.70   21.75
  -3  -2  -1  221.41   24.69
  -4  -2  -1 1135.85   49.24
   4   2   1 1122.27   36.88
   4   2   1 1156.96   52.61
   4   2   1 1171.06   44.17
   5   2   1  591.53   44.39
   5   2   1  639.26   30.74
   5   2   1  681.76   37.74
  -5  -2  -1  599.89   42.18
   6   2   1  465.10   45.64
  -6  -2  -1  521.21   42.77
   6   2   1  562.80   32.32
   6   2   1  498.68   37.50
   7   2   1  125.59   34.83
   7   2   1  156.84   22.24
  -7  -2  -1  103.81   28.67
   7   2   1  143.96   25.81
   8   2   1   33.15   20.44
  -8  -2  -1   84.10   29.64
   8   2   1   88.12   34.32
   9   2   1    0.41   20.35
  -9  -2  -1   41.82   29.28
  -9  -2  -1   24.55   26.32
   9   2   1   21.74   31.68
   9  -3  -1    8.44   20.03
   9  -3  -1   32.48   22.67
  -9   3   1   31.00   29.83
   8  -3  -1   31.85   21.20
   8  -3  -1  115.25   29.77
  -8   3   1  116.29   34.07
   8  -3  -1   90.82   25.81
  -8   3   1   51.06   20.22
  -7   3   1  254.10   39.34
  -7   3   1  318.91   29.40
   7  -3  -1  281.00   34.55
   7  -3  -1  335.32   36.14
   7  -3  -1  275.26   33.11
   6  -3  -1  492.75   38.62
  -6   3   1  443.24   28.87
   6  -3  -1  470.51   38.36
   6  -3  -1  510.91   39.46
  -6   3   1  386.65   40.92
  -6   3   1  500.18   36.82
   5  -3  -1  609.03   39.01
  -5   3   1  516.74   40.00
  -5   3   1  524.73   26.38
  -5   3   1  582.09   37.65
   5  -3  -1  588.14   35.01
   5  -3  -1  570.96   36.39
   4  -3  -1  953.72   35.72
  -4   3   1  898.78   44.52
  -4   3   1  924.19   29.38
  -4   3   1  905.05   46.06
   4  -3  -1  999.01   44.96
   4  -3  -1  893.50   41.14
  -3   3   1  244.03   27.54
   3  -3  -1  231.45   17.24
   3  -3  -1  230.56   21.54
  -3   3   1  218.55   16.99
  -3   3   1  223.44   18.56
   3  -3  -1  198.20   23.51
  -3   3   1  167.99   21.92
   3  -3  -1  215.06   21.82
  -2   3   1 1034.65   30.59
  -2   3   1  966.95   45.19
  -2   3   1 1076.78   23.45
   2  -3  -1 1031.29   40.97
   2  -3  -1 1080.80   37.20
  -1   3   1  997.18   42.00
   1  -3  -1 1029.28   34.92
   1  -3  -1 1035.79   38.07
  -1   3   1 1051.19   21.52
  -1   3   1  988.05   28.38
   0   3   1 7376.55  131.67
   0   3   1 7575.62   93.43
   0  -3  -1 7596.49  122.44
   0   3   1 7484.11  104.53
   1   3   1 1835.89   46.29
  -1  -3  -1 1721.41   50.70
   1   3   1 1712.29   37.42
  -1  -3  -1 1833.49   42.20
   1   3   1 1757.36   43.83
   1   3   1 1757.94   55.39
   2   3   1 2082.65   52.45
   2   3   1 2018.08   57.98
   2   3   1 1986.50   45.16
  -2  -3  -1 1892.12   58.30
   2   3   1 2050.58   61.79
   2   3   1 2076.89   57.36
   3   3   1  815.00   36.45
  -3  -3  -1  789.63   40.18
   3   3   1  914.45   44.91
   3   3   1  891.17   39.88
   3   3   1  852.67   32.39
  -4  -3  -1  366.39   32.75
   4   3   1  356.11   28.65
   4   3   1  361.69   28.56
   4   3   1  334.06   29.85
   4   3   1  356.11   33.61
   4   3   1  364.48   25.26
  -5  -3  -1  391.11   37.40
   5   3   1  390.16   33.93
   5   3   1  419.24   39.06
   5   3   1  328.63   29.52
   5   3   1  362.43   28.15
   6   3   1   43.68   24.52
   6   3   1   25.12   18.38
  -6  -3  -1   43.29   21.95
   6   3   1   45.79   19.47
   7   3   1   26.30   18.13
   7   3   1   14.25   17.64
   7   3   1   57.87   28.50
  -7  -3  -1   41.82   25.38
  -8  -3  -1   75.60   29.52
   8   3   1   42.32   21.01
   8   3   1   -5.32   24.55
   9   3   1    3.67   30.51
   9   3   1    9.34   20.99
  -9  -3  -1   52.75   31.04
   9  -4  -1    7.09   21.35
  -9   4   1   -5.09   29.49
  -9   4   1   36.29   20.42
   9  -4  -1    1.83   18.78
  -8   4   1   91.24   33.87
  -8   4   1  141.47   25.26
   8  -4  -1  134.82   30.09
   8  -4  -1  159.44   32.27
   7  -4  -1  215.05   32.68
  -7   4   1  211.74   25.98
  -7   4   1  230.82   40.02
   7  -4  -1  313.31   35.80
   6  -4  -1  360.41   35.53
  -6   4   1  356.36   36.94
  -6   4   1  346.94   28.62
   6  -4  -1  312.58   34.00
  -6   4   1  352.22   41.67
   5  -4  -1  299.36   32.06
  -5   4   1  330.76   35.67
  -5   4   1  385.89   26.06
   5  -4  -1  366.53   32.82
  -5   4   1  407.33   38.21
  -4   4   1  539.14   26.17
  -4   4   1  540.41   40.45
   4  -4  -1  538.87   37.49
  -4   4   1  568.72   41.77
   4  -4  -1  631.31   37.24
   4  -4  -1  532.71   25.03
  -3   4   1 1036.49   51.94
   3  -4  -1  911.60   45.49
  -3   4   1  977.65   29.66
   3  -4  -1  929.80   41.50
  -3   4   1  933.62   34.87
   2  -4  -1  403.51   30.03
  -2   4   1  415.66   37.39
  -2   4   1  434.88   21.21
  -2   4   1  519.51   25.63
   2  -4  -1  451.11   29.63
  -1   4   1  276.34   20.55
  -1   4   1  303.61   31.53
  -1   4   1  259.38   18.05
   1  -4  -1  295.29   26.59
   0  -4  -1 2226.77   63.31
   0   4   1 2181.23   71.41
   0   4   1 2324.64   53.86
   0   4   1 2280.71   45.82
   1   4   1  368.11   33.16
   1   4   1  357.92   25.73
   1   4   1  290.09   24.86
  -1  -4  -1  334.06   28.47
   1   4   1  293.44   22.33
   2   4   1   19.02   13.31
   2   4   1   22.57   17.02
  -2  -4  -1   35.64   13.46
   2   4   1   25.00   13.42
   2   4   1   21.30   17.75
   2   4   1   35.25   15.93
  -2  -4  -1   12.85   14.07
   3   4   1   40.16   17.96
   3   4   1    7.16   14.22
   3   4   1   45.36   18.31
   3   4   1   53.18   15.02
  -3  -4  -1   46.05   18.87
   3   4   1   31.25   17.00
   4   4   1   95.89   18.49
   4   4   1   80.32   22.07
   4   4   1   59.33   19.14
   4   4   1   67.57   18.08
  -4  -4  -1   69.02   20.93
   4   4   1   68.51   23.48
   5   4   1   32.00   18.61
   5   4   1   45.62   19.41
   5   4   1   66.61   23.63
  -5  -4  -1   42.33   20.45
   5   4   1   53.97   19.96
   5   4   1   28.47   24.14
   6   4   1   11.95   19.43
   6   4   1   21.16   18.44
  -6  -4  -1    1.28   18.58
   6   4   1    0.19   25.06
   7   4   1   31.69   20.00
   7   4   1    5.32   19.02
  -7  -4  -1  -27.03   19.31
   7   4   1   20.50   27.37
  -8  -4  -1  121.72   34.95
   8   4   1  133.35   36.84
   8   4   1   88.78   27.75
  -8   5   1   59.12   32.84
  -8   5   1   58.72   22.10
   8  -5  -1   58.07   25.10
   8  -5  -1   40.99   24.67
  -7   5   1  124.17   33.12
  -7   5   1  109.21   23.43
   7  -5  -1  133.14   29.07
   7  -5  -1  139.99   29.75
  -6   5   1   95.78   29.25
  -6   5   1   69.33   27.70
   6  -5  -1   40.11   20.84
  -6   5   1  101.08   20.64
   6  -5  -1   84.07   24.39
  -5   5   1  117.76   20.03
  -5   5   1  150.83   30.62
  -5   5   1  139.58   31.23
   5  -5  -1  122.04   24.02
  -4   5   1   57.66   21.11
   4  -5  -1   66.27   20.54
  -4   5   1   87.91   27.39
   4  -5  -1   89.53   23.20
  -4   5   1   83.47   16.84
  -3   5   1   53.48   25.43
   3  -5  -1   81.85   21.99
  -3   5   1   69.93   15.51
   3  -5  -1  103.04   20.10
   2  -5  -1   16.07   14.49
   2  -5  -1   50.77   16.99
  -2   5   1   37.82   21.64
  -2   5   1   56.16   13.64
  -1   5   1  277.00   20.34
   1  -5  -1  253.06   27.42
   1  -5  -1  276.15   17.08
  -1   5   1  253.84   30.83
   0  -5  -1    3.55   12.93
   0   5   1  -37.53   11.07
   0   5   1   15.77    9.35
   0   5   1   21.05   12.88
   0   5   1   -4.10   18.95
   1   5   1   25.49   13.53
   1   5   1  -41.13   10.62
  -1  -5  -1   18.35   15.19
   1   5   1   19.18   12.76
   1   5   1   19.60   18.86
   2   5   1   40.95   16.18
   2   5   1   51.30   14.93
   2   5   1   44.53   16.45
   2   5   1   37.16   19.30
  -2  -5  -1   23.68   16.27
   2   5   1   34.22   21.40
   3   5   1  323.47   32.09
   3   5   1  382.03   33.47
   3   5   1  373.07   30.74
  -3  -5  -1  328.02   32.63
   3   5   1  416.34   37.87
   3   5   1  340.73   26.41
   4   5   1  555.70   34.75
   4   5   1  603.53   45.33
  -4  -5  -1  604.15   44.85
   4   5   1  552.24   38.69
   4   5   1  594.10   43.59
   5   5   1   56.95   23.07
   5   5   1   42.96   26.52
   5   5   1   14.44   19.21
   5   5   1   25.50   25.85
  -5  -5  -1   12.60   20.33
   5   5   1   22.80   18.20
   6   5   1  106.43   24.85
   6   5   1  107.93   26.68
  -6  -5  -1  100.62   29.93
   6   5   1   98.02   25.25
   6   5   1   71.69   30.99
   7   5   1   45.74   27.29
   7   5   1   37.40   22.42
  -7  -5  -1   12.49   23.22
   7   5   1   77.16   24.43
  -8  -5  -1   80.94   32.46
   8   5   1  112.55   30.77
   8   5   1  122.51   36.14
  -8   6   1   -3.58   20.03
  -8   6   1   28.50   31.05
   8  -6  -1   20.27   22.08
  -7   6   1   10.62   19.94
   7  -6  -1   17.88   20.23
  -7   6   1   37.85   27.50
  -6   6   1    2.23   24.44
   6  -6  -1   18.36   19.26
  -6   6   1  -23.20   16.56
  -6   6   1  -54.06   19.91
  -5   6   1  146.56   22.73
   5  -6  -1  148.09   28.24
  -5   6   1  135.67   36.66
  -5   6   1   76.29   27.54
  -4   6   1   68.92   19.15
  -4   6   1   24.58   20.93
   4  -6  -1   26.20   20.22
  -4   6   1   21.33   27.07
   4  -6  -1   36.69   19.70
  -3   6   1   14.94   26.87
   3  -6  -1   37.29   18.13
  -3   6   1   20.86   16.24
   3  -6  -1   -1.93   16.31
  -2   6   1 1848.51   50.29
   2  -6  -1 1835.96   70.10
  -2   6   1 1822.20   78.07
  -1   6   1  758.65   52.28
   1  -6  -1  690.55   43.37
  -1   6   1  688.87   31.86
   0   6   1  136.81   20.07
   0  -6  -1  152.29   25.66
   0   6   1  115.31   27.61
   0  -6  -1  140.46   19.29
   0   6   1  117.17   21.36
  -1  -6  -1  216.09   28.50
   1   6   1  221.84   34.16
   1   6   1  163.81   23.25
   1   6   1  206.97   22.45
   1   6   1  209.97   22.11
   2   6   1  190.15   25.27
   2   6   1  195.58   25.06
   2   6   1  170.34   32.74
   2   6   1  192.71   22.86
  -2  -6  -1  164.37   26.85
   2   6   1  215.97   30.67
   3   6   1  138.77   25.52
   3   6   1  236.36   30.68
   3   6   1  242.82   32.01
  -3  -6  -1  224.60   32.75
   3   6   1  219.42   35.36
   3   6   1  250.25   26.27
  -4  -6  -1  412.46   42.61
   4   6   1  343.38   34.96
   4   6   1  340.06   39.43
   4   6   1  332.11   36.78
   4   6   1  364.38   31.87
   4   6   1  341.53   42.52
   5   6   1  289.10   38.08
   5   6   1  283.58   31.50
   5   6   1  272.56   38.42
   5   6   1  280.89   40.32
  -5  -6  -1  293.44   38.47
   5   6   1  262.89   32.54
  -6  -6  -1  109.98   32.52
   6   6   1  124.95   30.19
   6   6   1   75.65   25.83
   6   6   1  153.60   35.42
   6   6   1  149.21   28.58
   7   6   1   31.14   23.92
   7   6   1   31.16   23.67
  -7  -6  -1   44.57   28.45
   7   6   1   40.15   29.31
  -7   7   1   37.41   23.57
   7  -7  -1   56.08   25.41
  -7   7   1  103.82   36.15
  -6   7   1   61.23   33.06
  -6   7   1  103.47   24.25
   6  -7  -1  118.28   28.95
  -6   7   1  102.73   34.07
  -5   7   1  228.76   39.02
  -5   7   1  256.52   43.68
   5  -7  -1  250.29   35.22
  -5   7   1  221.53   27.80
  -4   7   1  161.87   25.03
  -4   7   1  216.31   42.28
   4  -7  -1  142.72   28.61
  -4   7   1  192.73   34.83
   4  -7  -1  214.90   33.56
   3  -7  -1   29.70   22.16
  -3   7   1   47.36   30.82
  -3   7   1  -10.01   18.04
  -2   7   1   38.64   28.96
   2  -7  -1   50.35   22.03
  -2   7   1   52.06   18.59
  -1   7   1  864.21   40.20
   1  -7  -1  826.95   51.27
  -1   7   1 1073.14   68.35
   0  -7  -1  482.93   41.45
   0   7   1  490.41   50.17
   0   7   1  506.81   34.07
   1   7   1   80.27   31.56
  -1  -7  -1   89.75   26.25
   1   7   1   80.66   21.27
   2   7   1  140.69   35.16
   2   7   1  158.41   31.29
   2   7   1   85.67   22.65
  -2  -7  -1  103.08   26.86
   3   7   1  236.62   39.62
   3   7   1  212.29   33.97
   3   7   1  254.99   33.04
  -3  -7  -1  267.63   36.79
   3   7   1  268.49   30.61
   4   7   1  103.63   25.25
  -4  -7  -1   87.59   29.25
   4   7   1  121.53   30.68
   4   7   1  110.57   28.83
   4   7   1  105.22   34.95
   4   7   1   81.97   25.30
   5   7   1   50.22   21.96
   5   7   1   22.80   25.41
   5   7   1  -19.29   18.80
   5   7   1   68.40   23.65
  -5  -7  -1  -10.55   21.71
   5   7   1   34.12   24.52
   6   7   1   14.96   24.03
   6   7   1    0.74   23.91
  -6  -7  -1   10.92   25.20
   6   7   1   -9.52   22.27
   6   7   1    7.68   20.81
  -6   8   1  109.25   27.80
   6  -8  -1  128.29   33.20
  -6   8   1  178.50   41.18
  -6   8   1  177.68   44.04
  -5   8   1   63.80   36.89
  -5   8   1  111.33   34.79
   5  -8  -1  153.23   32.47
  -5   8   1  128.12   25.88
  -4   8   1  -15.54   31.70
  -4   8   1   13.42   20.38
   4  -8  -1   71.68   26.24
  -4   8   1   65.62   30.20
  -3   8   1  -32.85   28.75
  -3   8   1  -31.80   17.65
   3  -8  -1  -25.14   17.60
  -2   8   1   36.25   34.95
  -2   8   1   70.31   22.72
   2  -8  -1  124.49   27.73
  -1   8   1   77.05   22.61
  -1   8   1  117.44   36.30
   1  -8  -1  107.97   27.52
   0   8   1   17.29   20.61
   0   8   1   20.47   31.40
   0  -8  -1   39.31   22.60
   1   8   1   16.23   28.60
  -1  -8  -1  -12.79   17.72
   1   8   1   -3.19   18.01
   2   8   1  -19.27   29.72
  -2  -8  -1  -16.76   19.36
   2   8   1    0.54   18.77
   2   8   1   -9.18   21.30
   3   8   1   -5.46   19.70
  -3  -8  -1  -27.05   19.24
   3   8   1  -26.84   31.07
   3   8   1    8.11   22.75
  -4  -8  -1   23.80   24.88
   4   8   1    0.97   23.85
   4   8   1   55.40   35.63
   4   8   1    4.61   21.03
   5   8   1   11.64   24.46
  -5  -8  -1   -1.23   24.67
   5   8   1   31.58   23.72
   4  -9  -1   11.14   25.02
  -4   9   1   11.82   28.20
  -4   9   1    4.93   32.01
  -4   9   1   -1.73   20.92
  -3   9   1   17.20   34.58
   3  -9  -1   14.86   24.60
  -3   9   1   67.20   23.72
   2  -9  -1   -6.11   21.86
  -2   9   1  -19.98   19.68
  -2   9   1   53.23   34.54
  -1   9   1    2.67   20.62
  -1   9   1   -2.75   33.58
   1  -9  -1  -56.43   16.25
   0   9   1   49.76   36.80
   0   9   1   24.97   22.49
   0  -9  -1   21.57   22.61
  -1  -9  -1  149.56   32.91
   1   9   1   82.42   25.93
   1   9   1  115.07   33.53
   1   9   1  160.54   43.83
   2   9   1  135.44   34.92
   2   9   1  251.16   48.96
  -2  -9  -1  161.82   34.88
   2   9   1  106.54   27.04
   3   9   1   38.66   27.86
  -3  -9  -1  113.92   33.90
   3   9   1   92.60   39.91
   3   9   1   64.16   26.51
   4   9   1   30.21   39.48
   4   9   1   53.58   26.08
  -4  -9  -1  101.89   34.55
   4   9   1   82.83   32.66
  -4  -9  -1   54.88   29.28
  -2  10   1   30.50   35.46
   2 -10  -1  108.26   31.19
  -1  10   1   81.99   44.53
   1 -10  -1  112.72   31.26
  -1  10   1   98.94   28.94
   0 -10  -1  -15.68   20.98
   0  10   1    0.08   36.96
   0  10   1   68.30   26.99
   1  10   1   94.74   44.89
   1  10   1   46.15   24.55
   1  10   1   31.20   30.23
  -1 -10  -1   17.08   24.06
   2  10  -2   28.40   28.18
   2  10  -2   14.79   37.66
   2  10  -2   21.58   24.16
   1  10  -2   12.12   29.25
   1  10  -2  -10.11   23.32
   1  10  -2  -35.76   35.09
   0  10  -2  125.65   30.02
   0  10  -2  153.29   47.00
   0  10  -2  240.12   43.78
  -1  10  -2   38.16   24.43
  -1  10  -2   48.39   41.63
  -2  10  -2   48.02   40.42
  -2  10  -2  155.08   30.51
   4   9  -2   20.53   23.47
  -4  -9   2    3.74   25.63
   4   9  -2   55.63   38.37
   4   9  -2    7.82   22.00
   4   9  -2   36.07   27.23
   3   9  -2   15.54   24.78
   3   9  -2    3.59   33.90
   3   9  -2   42.83   23.18
   3   9  -2   46.94   25.00
  -3  -9   2  104.54   27.36
   2   9  -2  166.57   29.50
   2   9  -2  204.25   39.04
  -2  -9   2  165.16   32.97
   2   9  -2  194.05   45.86
   2   9  -2  154.53   29.94
   1   9  -2   81.79   29.92
   1   9  -2   68.42   26.32
   1   9  -2  108.66   40.46
  -1  -9   2   42.15   23.27
   0  -9   2  269.73   33.38
   0   9  -2  265.35   51.26
   0   9  -2  237.70   31.43
   0   9  -2  184.44   37.61
  -1   9  -2   26.56   21.81
  -1   9  -2   64.00   37.61
   1  -9   2  -24.47   16.58
  -2   9  -2   93.50   40.26
  -2   9  -2   71.81   25.06
   2  -9   2  123.96   28.09
  -3   9  -2   24.25   21.54
   3  -9   2   12.07   24.26
  -3   9  -2   51.64   34.18
  -4   9  -2   30.08   21.98
  -4   9  -2   79.66   30.45
  -4   9  -2   54.63   37.77
  -5   9  -2   81.97   27.50
  -5   9  -2   26.13   32.96
  -5   9  -2    3.26   27.51
   5   8  -2   84.17   27.48
  -5  -8   2  105.09   31.09
   5   8  -2  110.52   33.30
   5   8  -2   93.19   32.64
   5   8  -2   86.66   26.04
   4   8  -2  174.56   41.15
  -4  -8   2  151.63   30.91
   4   8  -2  134.28   30.90
   4   8  -2  155.87   36.02
   4   8  -2  133.98   27.24
   4   8  -2  176.55   31.25
   3   8  -2   34.30   25.03
   3   8  -2   22.45   22.55
   3   8  -2   29.07   21.13
   3   8  -2  -13.17   29.19
  -3  -8   2   29.04   21.97
  -2  -8   2   -6.61   19.51
   2   8  -2   42.71   21.39
   2   8  -2   55.42   33.67
   2   8  -2   49.54   23.49
   2   8  -2   17.91   25.10
   1   8  -2  209.91   43.53
  -1  -8   2  204.51   31.79
   1   8  -2  150.14   31.77
   1   8  -2  182.43   27.06
   1   8  -2  173.69   28.51
   0  -8   2   66.54   22.60
   0   8  -2   67.46   36.93
   0   8  -2   59.10   22.18
   0   8  -2   58.39   21.76
   1  -8   2  100.66   25.51
  -1   8  -2  107.05   25.51
  -1   8  -2   96.54   39.80
   2  -8   2  -27.14   15.49
  -2   8  -2    9.87   18.51
  -2   8  -2   38.46   32.03
  -3   8  -2  -69.38   23.84
  -3   8  -2    8.06   18.82
   3  -8   2   12.32   20.62
  -4   8  -2  -12.46   19.03
  -4   8  -2   23.91   23.74
  -4   8  -2  -55.44   27.04
  -5   8  -2   64.20   24.47
  -5   8  -2   17.79   26.97
   5  -8   2   -0.55   20.83
  -5   8  -2   29.53   31.92
   6  -8   2   68.68   27.31
  -6   8  -2   46.78   23.37
  -6   8  -2   32.95   31.30
  -6   8  -2   86.17   34.58
   7   7  -2   77.65   29.85
   7   7  -2   38.39   31.41
  -7  -7   2   60.89   31.70
   6   7  -2  108.84   30.97
  -6  -7   2   58.21   26.60
   6   7  -2   56.61   24.82
   6   7  -2  101.96   32.79
  -5  -7   2   52.24   25.05
   5   7  -2  119.27   32.89
   5   7  -2   76.65   28.55
   5   7  -2   70.66   24.20
   5   7  -2   59.88   23.64
   4   7  -2  -14.41   15.32
   4   7  -2   17.61   20.29
  -4  -7   2    2.16   17.60
   4   7  -2    0.36   21.95
   4   7  -2   12.10   21.77
   4   7  -2   20.94   19.92
   3   7  -2   10.71   18.54
   3   7  -2   23.20   20.15
   3   7  -2   17.12   21.16
  -3  -7   2    4.35   17.65
   3   7  -2  -26.56   26.46
   3   7  -2   -3.19   21.08
   2   7  -2   16.80   18.97
   2   7  -2  -35.79   23.97
   2   7  -2   -6.88   19.02
  -2  -7   2   15.50   18.21
   2   7  -2  -13.46   19.72
   2   7  -2    2.62   17.32
   1   7  -2   47.75   29.73
   1   7  -2   35.85   22.17
   1   7  -2  -11.76   17.42
   1   7  -2   31.95   17.98
  -1  -7   2   -5.78   14.86
   0  -7   2    6.69   15.49
   0   7  -2   18.53   17.88
   0   7  -2    4.82   17.41
   0   7  -2   20.71   25.87
   1  -7   2   -5.55   15.49
  -1   7  -2  -44.79   11.99
  -1   7  -2  -13.32   16.88
  -1   7  -2    8.52   29.42
   2  -7   2  456.75   36.77
  -2   7  -2  467.41   33.64
  -2   7  -2  495.13   52.37
  -2   7  -2  443.75   36.88
   3  -7   2  174.52   28.19
  -3   7  -2  128.35   24.11
  -3   7  -2  227.99   32.28
  -3   7  -2  121.56   38.47
  -4   7  -2  166.12   40.46
  -4   7  -2   98.63   28.31
  -4   7  -2  140.73   24.46
   4  -7   2  106.58   28.21
   5  -7   2  190.99   34.60
  -5   7  -2  333.73   33.69
  -5   7  -2  361.66   47.79
  -5   7  -2  377.37   42.31
  -6   7  -2  340.81   45.24
   6  -7   2  403.23   45.96
  -6   7  -2  389.77   48.79
  -6   7  -2  263.16   31.69
  -7   7  -2  104.94   35.69
  -7   7  -2   78.01   34.24
  -7   7  -2   44.60   23.68
   7  -7   2  126.00   32.97
  -7  -6   2  116.46   32.63
   7   6  -2   34.34   29.42
   7   6  -2   63.85   27.26
  -6  -6   2   50.65   24.27
   6   6  -2   76.57   24.06
   6   6  -2   75.93   26.77
   6   6  -2   19.42   25.00
   5   6  -2    2.53   19.33
   5   6  -2    4.03   22.32
  -5  -6   2    5.47   20.47
   5   6  -2  -11.05   17.28
   5   6  -2  -35.17   16.36
   4   6  -2   44.41   22.77
   4   6  -2   18.49   18.58
   4   6  -2   10.27   20.15
  -4  -6   2   -0.12   17.65
   4   6  -2   30.03   25.73
   4   6  -2   44.24   20.45
   3   6  -2  346.51   30.21
   3   6  -2  317.37   38.65
   3   6  -2  346.17   36.74
   3   6  -2  441.03   35.69
  -3  -6   2  347.30   33.02
   3   6  -2  385.16   34.69
   2   6  -2  176.97   29.09
   2   6  -2  224.19   34.44
  -2  -6   2  194.17   25.47
   2   6  -2  221.01   26.61
   2   6  -2  223.45   24.95
   2   6  -2  229.98   26.57
   1   6  -2   23.77   16.24
  -1  -6   2   63.91   17.82
   1   6  -2   69.75   17.99
   1   6  -2   45.77   21.04
   1   6  -2   30.86   24.87
   1   6  -2   48.78   15.71
   0   6  -2  133.18   32.24
   0  -6   2   93.98   19.20
   0   6  -2  105.75   19.20
   0   6  -2  136.45   20.50
   0   6  -2  123.61   16.96
  -1   6  -2  663.91   34.11
   1  -6   2  668.78   26.22
  -1   6  -2  557.96   48.81
  -1   6  -2  645.35   37.16
   1  -6   2  682.81   38.12
   2  -6   2  347.58   18.30
  -2   6  -2  381.59   41.43
  -2   6  -2  336.67   27.11
  -2   6  -2  349.54   29.68
   2  -6   2  371.59   30.81
   3  -6   2  438.65   35.43
  -3   6  -2  444.58   45.37
   3  -6   2  431.39   38.12
  -3   6  -2  413.48   30.09
  -3   6  -2  382.66   34.56
   4  -6   2  261.70   34.52
  -4   6  -2  322.88   41.85
  -4   6  -2  331.19   36.67
  -4   6  -2  323.77   28.54
  -5   6  -2  128.29   24.71
   5  -6   2  126.73   28.54
  -5   6  -2   99.49   32.37
  -5   6  -2  112.06   28.56
   6  -6   2  409.63   44.90
  -6   6  -2  347.26   32.28
  -6   6  -2  291.42   43.13
  -7   6  -2   16.94   17.95
   7  -6   2   15.77   22.24
  -7   6  -2    9.88   27.58
  -7   6  -2   49.72   27.97
  -8   6  -2   56.42   22.35
  -8   6  -2   65.69   31.22
  -8  -5   2  171.27   37.13
   8   5  -2  141.62   34.84
   8   5  -2  201.32   41.81
   7   5  -2  178.65   34.62
   7   5  -2  139.27   36.26
  -7  -5   2  225.42   37.95
  -6  -5   2   66.14   27.40
   6   5  -2   65.18   26.95
   6   5  -2   55.44   24.90
   5   5  -2  399.67   35.08
   5   5  -2  389.90   41.94
  -5  -5   2  484.38   40.98
   5   5  -2  348.95   25.70
   5   5  -2  455.40   41.78
   4   5  -2   89.35   25.72
   4   5  -2   93.05   24.25
  -4  -5   2   72.66   21.17
   4   5  -2   90.25   24.63
   4   5  -2  101.37   20.94
   4   5  -2   74.86   19.60
   3   5  -2 1505.74   54.62
  -3  -5   2 1434.65   55.61
   3   5  -2 1462.43   58.48
   3   5  -2 1367.43   44.73
   3   5  -2 1391.40   60.28
   3   5  -2 1504.30   59.01
  -2  -5   2  854.88   40.74
   2   5  -2  836.12   39.74
   2   5  -2  865.88   35.17
   2   5  -2  821.45   49.43
   2   5  -2  839.54   41.77
   2   5  -2  887.27   46.10
  -1  -5   2  484.28   29.21
   1   5  -2  470.18   34.56
   1   5  -2  447.62   30.74
   1   5  -2  496.01   41.74
   1   5  -2  544.70   29.75
   1   5  -2  542.56   28.50
   0  -5   2  474.71   28.83
   0   5  -2  443.12   31.20
   0   5  -2  516.12   25.07
   0   5  -2  498.20   41.08
   0   5  -2  475.43   26.90
  -1   5  -2  581.39   23.58
   1  -5   2  550.94   31.16
  -1   5  -2  555.36   28.86
  -1   5  -2  551.11   31.72
  -1   5  -2  512.32   43.18
  -2   5  -2  234.10   33.71
   2  -5   2  267.67   27.77
   2  -5   2  269.53   25.08
   2  -5   2  275.42   19.08
   2  -5   2  307.37   23.76
  -2   5  -2  239.22   21.98
   2  -5   2  305.78   18.94
   3  -5   2   51.09   15.34
   3  -5   2    4.95   15.09
  -3   5  -2   23.25   23.53
   3  -5   2   47.35   17.65
  -3   5  -2   56.11   18.17
   3  -5   2   51.17   10.85
  -3   5  -2   57.23   16.49
   4  -5   2    0.70   16.56
  -4   5  -2   11.22   18.03
  -4   5  -2   -6.03   14.83
  -4   5  -2   -8.30   20.77
   5  -5   2    4.09   17.85
  -5   5  -2    5.22   15.13
  -5   5  -2   -2.37   21.20
  -5   5  -2   12.22   23.07
   6  -5   2   10.17   18.56
  -6   5  -2  -50.63   17.97
  -6   5  -2  -12.65   22.18
  -6   5  -2  -42.89   13.11
  -7   5  -2  119.08   28.45
   7  -5   2   29.37   21.83
  -7   5  -2    1.75   15.23
  -7   5  -2   16.58   23.88
  -8   5  -2   48.37   20.84
  -8   5  -2   37.12   30.90
   8  -5   2  -12.82   15.85
   8  -5   2   16.61   20.49
  -8  -4   2  194.31   39.24
   8   4  -2  158.18   33.81
   8   4  -2  251.14   41.91
   7   4  -2  256.60   36.91
   7   4  -2  271.81   42.24
  -7  -4   2  285.05   38.62
  -6  -4   2  514.65   44.91
   6   4  -2  513.17   44.42
   6   4  -2  500.57   48.63
   5   4  -2  176.74   31.87
   5   4  -2  213.42   31.12
   5   4  -2  207.27   25.33
  -5  -4   2  213.00   28.51
   5   4  -2  243.99   22.02
  -4  -4   2  359.81   31.67
   4   4  -2  370.07   32.63
   4   4  -2  387.20   32.80
   4   4  -2  361.08   35.00
   4   4  -2  366.14   29.60
   3   4  -2 1454.31   41.63
   3   4  -2 1390.18   48.59
   3   4  -2 1368.93   55.13
   3   4  -2 1489.98   56.76
  -3  -4   2 1538.12   53.59
   3   4  -2 1440.41   53.06
   2   4  -2  704.36   29.54
   2   4  -2  707.55   36.41
   2   4  -2  636.07   37.15
  -2  -4   2  662.68   33.13
   2   4  -2  680.89   33.94
   1   4  -2  197.55   24.38
  -1  -4   2  158.99   17.87
   1   4  -2  164.13   18.38
   1   4  -2  191.86   20.55
   1   4  -2  181.48   27.71
   1   4  -2  174.93   19.62
   0   4  -2   -1.15   13.00
   0   4  -2    7.57   21.79
   0   4  -2    7.62   10.88
   0  -4   2   -4.17    9.88
   0   4  -2  -17.01   12.20
  -1   4  -2    2.02   19.48
   1  -4   2    5.96   11.57
   1  -4   2   12.94   11.08
  -1   4  -2   28.14   14.21
  -1   4  -2   -1.64   10.88
  -1   4  -2   13.99    9.77
  -2   4  -2   57.18   11.19
   2  -4   2   15.45   15.35
  -2   4  -2   70.44   15.05
   2  -4   2   77.30   13.60
   2  -4   2   31.21   12.15
  -2   4  -2   61.06   21.47
   2  -4   2   56.61   15.13
   3  -4   2    7.03   13.04
  -3   4  -2   -9.91   12.54
  -3   4  -2    7.46   11.96
  -3   4  -2   29.27    8.48
   3  -4   2   -7.31   10.73
   3  -4   2  -15.26   10.61
  -3   4  -2  -17.93   17.15
   3  -4   2   12.37   10.08
   4  -4   2   44.45   10.93
  -4   4  -2   51.07   11.02
  -4   4  -2   19.02   19.63
   4  -4   2    4.66   15.63
   4  -4   2   29.00   13.87
  -4   4  -2   40.30   18.09
  -4   4  -2   29.91   13.89
   4  -4   2   20.03   15.50
   5  -4   2   78.81   22.19
  -5   4  -2   82.04   17.23
  -5   4  -2   94.28   24.94
  -5   4  -2   61.21   23.23
   5  -4   2   78.86   21.33
   5  -4   2   75.25   19.14
   6  -4   2  142.30   27.97
  -6   4  -2  146.37   30.00
  -6   4  -2  104.32   26.58
   6  -4   2  104.63   21.49
  -6   4  -2  119.29   20.87
   6  -4   2   93.23   24.52
  -7   4  -2  224.30   32.62
  -7   4  -2  160.31   23.07
  -7   4  -2  139.41   34.04
   7  -4   2  210.46   29.04
   7  -4   2  191.17   32.28
  -8   4  -2  262.72   43.47
   8  -4   2  151.43   31.83
   8  -4   2  164.11   29.36
  -9   4  -2  193.54   44.29
   9   3  -2   56.45   34.35
   9   3  -2   -4.68   20.16
  -9  -3   2   25.06   29.50
   8   3  -2   23.22   27.66
  -8  -3   2   50.95   28.52
   8   3  -2   63.10   24.95
   7   3  -2  272.66   41.24
  -7  -3   2  217.14   36.11
   7   3  -2  292.50   35.21
  -6  -3   2  231.40   33.20
   6   3  -2  235.45   30.91
   6   3  -2  249.28   36.70
   5   3  -2   14.39   15.13
  -5  -3   2   11.18   15.61
   5   3  -2   -9.08   10.55
   5   3  -2    6.53   18.85
   4   3  -2   92.09   16.83
   4   3  -2   76.11   13.73
   4   3  -2   54.13   20.37
   4   3  -2   67.71   15.77
  -4  -3   2   82.41   18.25
   4   3  -2   62.28   17.36
  -3  -3   2  186.91   22.19
   3   3  -2  208.61   25.92
   3   3  -2  158.54   19.25
   3   3  -2  197.09   22.82
   3   3  -2  222.65   22.54
   2   3  -2   13.39   14.75
  -2  -3   2    7.79   11.75
   2   3  -2   27.69   17.59
   2   3  -2    6.97   13.81
   2   3  -2   10.48   11.83
   2   3  -2   13.04   12.80
  -1  -3   2   15.60   10.19
   1   3  -2   18.03   10.28
   1   3  -2    5.60   10.03
   1   3  -2    8.04   12.40
   1   3  -2    3.15   11.09
   1   3  -2   -4.43   15.19
   0  -3   2  158.76   15.36
   0   3  -2  134.51   13.75
   0   3  -2  125.88   13.54
   0   3  -2  139.03   16.25
   0   3  -2  171.03   22.62
   0  -3   2  182.01   14.75
   1  -3   2   15.98    9.66
  -1   3  -2   23.63   16.77
  -1   3  -2    2.94    8.57
   1  -3   2    6.06    8.93
  -1   3  -2    0.29    8.40
   1  -3   2   10.28   11.36
  -1   3  -2    7.44   10.03
  -2   3  -2   -3.49    5.66
   2  -3   2   36.76   13.63
   2  -3   2   28.56   11.41
   2  -3   2   18.83   11.39
   2  -3   2   57.05   15.46
  -2   3  -2   33.60   12.30
  -2   3  -2   22.97    9.37
  -2   3  -2   34.85   18.73
  -3   3  -2 2018.41   48.07
  -3   3  -2 1995.57   41.81
  -3   3  -2 2030.28   66.64
  -3   3  -2 2034.62   57.98
   3  -3   2 2023.43   53.74
   3  -3   2 2126.07   51.79
   3  -3   2 2081.16   62.96
  -4   3  -2  271.65   19.78
   4  -3   2  221.91   25.07
   4  -3   2  223.83   17.66
  -4   3  -2  256.27   28.72
   4  -3   2  240.25   20.79
   4  -3   2  234.14   25.48
  -4   3  -2  249.91   20.14
  -4   3  -2  288.62   27.46
   4  -3   2  207.12   21.32
   5  -3   2  217.76   27.63
  -5   3  -2  181.10   19.41
  -5   3  -2  161.86   18.71
  -5   3  -2  205.11   27.58
  -5   3  -2  217.04   28.54
   5  -3   2  220.57   23.46
   5  -3   2  221.35   17.50
   5  -3   2  220.03   27.43
   6  -3   2  351.10   30.38
  -6   3  -2  422.83   36.67
  -6   3  -2  372.01   29.14
  -6   3  -2  381.15   38.36
  -6   3  -2  414.84   28.63
   6  -3   2  338.89   35.58
   7  -3   2  327.98   37.73
  -7   3  -2  464.63   46.77
   7  -3   2  442.17   42.88
   7  -3   2  532.26   38.92
  -7   3  -2  459.23   40.86
   8  -3   2  208.53   30.22
   8  -3   2  187.40   37.20
  -8   3  -2  246.84   41.84
   8  -3   2  250.95   36.07
  -9   3  -2  108.03   37.02
   9  -3   2  119.47   36.88
  -9  -2   2   -0.24   24.59
   9   2  -2    7.65   22.70
   9   2  -2   -1.49   28.01
   8   2  -2   -8.58   24.94
   8   2  -2   -1.42   16.82
  -8  -2   2   11.26   24.53
  -7  -2   2  160.76   32.97
   7   2  -2  114.74   33.02
   7   2  -2   85.99   24.22
   6   2  -2   24.98   23.27
   6   2  -2    4.59   15.35
  -6  -2   2    6.10   18.14
   5   2  -2  895.63   46.12
   5   2  -2  803.54   48.66
  -5  -2   2  873.23   46.19
   4   2  -2  212.88   15.80
   4   2  -2  236.79   13.27
   4   2  -2  236.72   24.75
  -4  -2   2  233.79   24.78
   4   2  -2  228.13   26.57
   3   2  -2  209.93   14.91
   3   2  -2  218.55   24.26
   3   2  -2  228.37   22.99
   3   2  -2  191.07   17.89
   3   2  -2  213.18   17.32
  -3  -2   2  196.02   21.86
   2   2  -2   37.79   10.21
   2   2  -2   28.12   11.72
   2   2  -2   59.13   14.79
  -2  -2   2   54.96   12.15
   2   2  -2   53.30    9.44
   2   2  -2   49.23   14.13
   0  -2   2  535.33   20.34
   0   2  -2  557.79   18.60
   0   2  -2  564.54   22.57
   0  -2   2  579.02   17.36
   0   2  -2  546.62   23.47
   0   2  -2  575.40   22.64
   0   2  -2  574.19   29.45
   0   2  -2  554.34   23.47
  -1   2  -2  736.04   23.33
  -1   2  -2  708.46   23.35
   1  -2   2  732.58   24.75
   1  -2   2  693.02   28.30
   1  -2   2  721.73   22.98
  -1   2  -2  689.37   21.71
  -1   2  -2  707.08   23.84
  -1   2  -2  684.11   32.04
   2  -2   2  303.88   23.71
  -2   2  -2  260.49   16.86
   2  -2   2  296.88   21.42
   2  -2   2  263.57   18.07
  -2   2  -2  281.30   16.02
  -2   2  -2  268.11   23.74
   2  -2   2  280.99   17.67
   3  -2   2  670.25   26.43
   3  -2   2  688.41   29.27
   3  -2   2  756.19   35.85
   3  -2   2  744.42   29.41
  -3   2  -2  705.32   27.28
  -3   2  -2  751.69   36.33
  -3   2  -2  742.90   37.49
  -3   2  -2  719.41   27.43
  -4   2  -2  138.60   16.13
   4  -2   2  151.65   17.36
  -4   2  -2  158.59   17.92
   4  -2   2  153.00   16.10
   4  -2   2  127.61   22.90
   4  -2   2  145.05   21.91
  -4   2  -2  134.83   20.22
  -4   2  -2  156.04   22.54
  -5   2  -2  408.48   27.36
  -5   2  -2  405.85   34.71
   5  -2   2  422.36   33.19
  -5   2  -2  414.30   30.82
   5  -2   2  412.51   29.46
   5  -2   2  413.07   23.11
   5  -2   2  417.75   35.32
   6  -2   2    9.99   13.45
   6  -2   2   -1.72   12.25
  -6   2  -2   14.45   15.96
   6  -2   2    4.52   22.92
   6  -2   2   23.77   18.29
  -6   2  -2   31.78   18.18
  -6   2  -2   18.80   21.58
  -7   2  -2  158.10   33.33
   7  -2   2  111.15   30.47
   7  -2   2  111.67   22.00
  -7   2  -2  138.21   24.10
   7  -2   2  104.77   24.65
  -8   2  -2   47.35   28.27
   8  -2   2    1.87   25.86
   8  -2   2   -5.02   17.57
  -8   2  -2   26.70   21.42
   8  -2   2   15.16   18.37
  -9   2  -2   25.33   27.58
   9  -2   2    7.79   28.60
   9   1  -2  121.86   31.50
   9   1  -2  120.31   37.09
  -9  -1   2  163.68   38.09
  -8  -1   2  133.75   31.86
   8   1  -2  111.58   33.53
   8   1  -2  163.09   30.16
   7   1  -2  446.01   40.51
  -7  -1   2  481.55   43.34
   7   1  -2  479.63   47.55
  -6  -1   2   40.36   20.62
   6   1  -2   57.80   19.79
   6   1  -2   20.05   22.25
  -5  -1   2  722.53   42.52
   5   1  -2  749.45   40.87
   5   1  -2  740.25   45.21
   4   1  -2 2164.73   67.42
  -4  -1   2 2248.66   65.22
   4   1  -2 2199.45   61.95
   3   1  -2  151.66   18.97
  -3  -1   2  190.41   19.57
   3   1  -2  168.64   22.55
  -2  -1   2  859.89   28.95
   2   1  -2  821.02   31.18
   2   1  -2  866.60   20.04
   2   1  -2  893.03   33.91
   1   1  -2 4330.36   72.17
  -1  -1   2 4361.92   62.05
   1   1  -2 4345.99   66.71
   1   1  -2 4194.05   57.96
   1   1  -2 4392.07   68.15
   0   1  -2 1613.86   38.10
   0   1  -2 1560.23   28.29
   0   1  -2 1660.22   29.83
   0   1  -2 1566.22   33.01
   0  -1   2 1604.73   28.36
  -1   1  -2  307.85   19.36
   1  -1   2  251.28   16.39
   1  -1   2  301.65   19.00
  -1   1  -2  274.95   19.10
  -1   1  -2  285.08   16.44
  -1   1  -2  303.40   17.57
  -1   1  -2  284.82   15.34
   2  -1   2   18.80   10.67
   2  -1   2   23.50   12.46
   2  -1   2    7.37    7.96
  -2   1  -2   15.15   10.10
  -2   1  -2   16.09   11.01
  -2   1  -2    6.06    9.74
   2  -1   2   17.40    8.17
   3  -1   2  281.55   19.30
  -3   1  -2  310.46   22.70
   3  -1   2  255.37   18.99
  -3   1  -2  277.27   24.30
   3  -1   2  268.79   24.04
  -3   1  -2  277.05   23.12
   4  -1   2  276.71   20.76
   4  -1   2  295.36   22.58
   4  -1   2  303.34   29.36
  -4   1  -2  291.33   27.41
  -4   1  -2  325.99   26.42
  -4   1  -2  328.57   26.08
   5  -1   2  275.79   22.86
   5  -1   2  310.96   32.98
  -5   1  -2  280.22   30.46
  -5   1  -2  345.65   27.48
  -5   1  -2  334.18   27.48
   5  -1   2  297.21   22.37
   6  -1   2  153.40   21.52
   6  -1   2  206.06   20.40
  -6   1  -2  179.44   30.16
  -6   1  -2  192.01   25.76
   6  -1   2  198.85   34.16
  -7   1  -2  116.03   28.89
   7  -1   2  169.02   23.80
   7  -1   2   78.16   29.61
  -7   1  -2  114.78   24.92
  -8   1  -2   54.71   29.20
   8  -1   2   43.51   20.02
   8  -1   2   34.89   29.70
  -8   1  -2   42.05   23.21
   9  -1   2   54.94   22.73
  -9   1  -2  -10.23   20.98
  -9   1  -2   22.50   28.48
   9  -1   2   95.09   37.24
  -9   0   2  102.27   33.84
   9   0  -2  117.40   36.14
   9   0  -2  144.22   31.33
   8   0  -2   72.66   24.08
   8   0  -2   74.33   29.90
  -8   0   2  143.52   32.74
   7   0  -2  261.31   32.69
  -7   0   2  261.95   35.18
   7   0  -2  238.71   34.58
   6   0  -2   56.87   19.09
  -6   0   2   48.43   21.81
   6   0  -2   17.31   20.38
  -5   0   2  658.95   27.06
  -5   0   2  691.83   42.88
   5   0  -2  721.28   42.91
   5   0  -2  700.84   39.04
   4   0  -2  564.19   34.77
   4   0  -2  586.94   33.22
  -4   0   2  580.67   35.65
  -4   0   2  586.52   22.41
  -3   0   2  421.42   27.50
   3   0  -2  414.83   28.43
   3   0  -2  415.43   26.60
  -3   0   2  413.50   12.85
  -2   0   2  558.39   15.29
  -2   0   2  507.92   22.60
   2   0  -2  551.92   26.00
   2   0  -2  583.37   25.85
   1   0  -2    0.69    2.20
   1   0  -2   -5.60    7.03
   1   0  -2   -1.29    6.83
  -1   0   2    6.79    6.97
  -1   0   2   -1.11    3.25
   0   0  -2   -1.85    4.20
   0   0  -2    0.57    4.97
   0   0  -2   -0.44    3.69
  -1   0  -2 1853.61   32.64
   1   0   2 1814.91   37.35
   1   0   2 1950.17   42.87
  -1   0  -2 1856.38   38.25
   1   0   2 1835.81   27.59
  -2   0  -2  247.69   20.90
   2   0   2  265.23   14.64
  -2   0  -2  231.06   18.51
  -2   0  -2  247.94   18.92
   2   0   2  232.13   19.68
   2   0   2  248.93   14.41
  -3   0  -2  237.28   20.22
   3   0   2  185.39   16.48
   3   0   2  190.38   14.95
   3   0   2  169.67   22.62
  -3   0  -2  205.40   22.59
   4   0   2  992.48   34.94
   4   0   2 1025.25   49.66
  -4   0  -2  966.63   42.21
   4   0   2  993.28   33.92
  -4   0  -2 1023.51   46.22
  -5   0  -2  445.36   36.83
  -5   0  -2  468.25   34.41
   5   0   2  454.32   26.20
   5   0   2  501.63   40.58
   5   0   2  418.26   28.62
   6   0   2  331.17   25.33
   6   0   2  362.24   30.02
  -6   0  -2  292.95   33.95
   6   0   2  340.68   40.30
  -6   0  -2  351.20   32.65
   7   0   2  390.28   33.43
   7   0   2  435.58   47.51
  -7   0  -2  379.84   43.30
  -7   0  -2  411.24   38.56
   7   0   2  413.25   29.00
  -8   0  -2  243.79   40.77
   8   0   2  233.52   30.53
  -8   0  -2  173.77   31.67
   8   0   2  202.32   41.28
   9   0   2  268.82   48.04
  -9   0  -2  319.40   43.18
   9   0   2  259.68   34.10
  -9   0  -2  300.79   47.77
   9  -1  -2   73.57   34.30
   9  -1  -2   64.78   26.03
  -9   1   2   47.32   29.20
   8  -1  -2   54.58   23.05
   8  -1  -2   49.91   27.39
  -8   1   2   22.14   25.03
   7  -1  -2   33.52   18.94
   7  -1  -2   67.80   25.72
  -7   1   2   32.26   22.31
   6  -1  -2    8.50   19.64
   6  -1  -2   30.29   17.54
  -6   1   2   13.12   18.16
  -6   1   2    9.44   12.25
  -5   1   2   -7.63   13.58
   5  -1  -2   -9.22   14.34
   5  -1  -2   28.71   15.25
  -5   1   2   16.64   10.63
  -5   1   2   10.98    9.97
  -4   1   2  135.68   12.39
   4  -1  -2  140.50   20.67
  -4   1   2  158.64   15.95
  -4   1   2   97.35   20.42
   4  -1  -2  124.73   18.80
   3  -1  -2  187.21   19.02
  -3   1   2  180.40   16.11
  -3   1   2  190.84   19.96
  -2   1   2  616.11   27.73
   2  -1  -2  611.36   25.01
  -2   1   2  640.05   17.26
  -2   1   2  642.97   24.55
   2  -1  -2  620.21   27.68
   2  -1  -2  650.09   28.37
   1  -1  -2 1065.26   31.67
  -1   1   2 1086.15   31.48
   0  -1  -2  310.51   17.46
   0   1   2  315.01    8.93
   0  -1  -2  339.53   16.31
  -1  -1  -2 4405.20   70.73
   1   1   2 4390.82   74.52
   1   1   2 4307.18   62.07
  -1  -1  -2 4361.73   74.23
  -1  -1  -2 4386.11   59.82
  -2  -1  -2 1218.01   39.53
   2   1   2 1269.54   29.53
   2   1   2 1204.84   33.45
  -2  -1  -2 1209.52   38.90
   2   1   2 1229.22   40.68
   2   1   2 1265.52   32.30
  -2  -1  -2 1260.42   32.99
   3   1   2  145.69   16.13
  -3  -1  -2   89.87   18.89
   3   1   2  116.74   15.22
   3   1   2   99.00   21.77
  -4  -1  -2  222.76   26.19
   4   1   2  260.76   30.69
   4   1   2  224.32   20.85
   4   1   2  247.10   20.96
   5   1   2  948.33   53.89
  -5  -1  -2  873.37   48.03
   5   1   2  940.94   36.52
   5   1   2 1023.58   41.56
  -6  -1  -2  468.63   41.94
   6   1   2  410.18   28.83
   6   1   2  458.72   45.79
   6   1   2  400.45   31.08
  -7  -1  -2  445.44   42.52
  -7  -1  -2  387.68   43.34
   7   1   2  482.56   35.89
   7   1   2  472.30   50.17
  -8  -1  -2   51.81   26.58
  -8  -1  -2   84.66   32.42
   8   1   2   76.81   23.25
   8   1   2  178.57   40.69
   9   1   2  224.69   47.05
   9   1   2  208.75   32.72
  -9  -1  -2  171.08   36.50
  -9  -1  -2  162.66   40.10
   9  -2  -2  -14.74   24.78
   9  -2  -2   10.89   21.20
   8  -2  -2   53.75   26.91
  -8   2   2   56.53   27.84
   8  -2  -2   71.43   23.14
  -7   2   2   11.31   15.46
   7  -2  -2    2.93   20.23
   7  -2  -2    1.31   17.18
  -7   2   2   27.06   21.42
  -6   2   2 1095.21   37.67
  -6   2   2  994.72   56.13
   6  -2  -2 1043.68   52.28
  -5   2   2  314.00   19.21
   5  -2  -2  337.69   29.75
  -5   2   2  214.08   28.04
  -5   2   2  345.83   26.77
   5  -2  -2  305.85   26.94
   4  -2  -2  906.88   41.28
  -4   2   2  919.48   43.58
  -4   2   2  950.61   38.96
  -4   2   2  899.25   22.94
   4  -2  -2  869.72   37.18
  -3   2   2 3083.47   75.96
   3  -2  -2 2989.91   61.61
  -3   2   2 3109.13   69.56
   3  -2  -2 3154.24   72.00
   2  -2  -2  281.50   23.57
   2  -2  -2  264.84   21.69
  -2   2   2  264.06   14.03
  -2   2   2  238.77   20.96
   2  -2  -2  239.52   16.41
   1  -2  -2  265.59   15.13
   1  -2  -2  245.83   19.09
  -1   2   2  274.34   21.72
   1  -2  -2  264.39   21.27
   0  -2  -2   88.99   11.43
   0   2   2   87.37   15.18
   0  -2  -2  117.50   15.54
   1   2   2 3353.95   65.10
  -1  -2  -2 3501.71   53.55
  -1  -2  -2 3245.80   69.33
   1   2   2 3461.81   47.73
  -1  -2  -2 3512.69   64.86
   1   2   2 3373.00   56.45
   2   2   2  607.16   34.16
  -2  -2  -2  721.24   27.28
   2   2   2  663.14   29.76
   2   2   2  624.43   23.34
   2   2   2  635.49   27.30
  -2  -2  -2  589.96   31.64
   3   2   2  286.36   23.22
   3   2   2  244.54   22.16
   3   2   2  308.52   30.19
  -3  -2  -2  273.44   26.08
   3   2   2  270.07   20.62
   4   2   2  376.81   34.86
   4   2   2  338.08   27.58
   4   2   2  362.11   24.39
  -4  -2  -2  378.15   32.67
   4   2   2  337.19   25.54
  -5  -2  -2  403.67   35.88
   5   2   2  438.49   28.80
   5   2   2  388.56   29.90
   5   2   2  381.17   38.32
   6   2   2  105.59   20.52
   6   2   2   67.01   20.32
   6   2   2   43.34   27.58
  -6  -2  -2   81.62   24.99
  -7  -2  -2   -2.78   20.73
   7   2   2    2.27   17.48
   7   2   2   -8.88   15.46
   7   2   2    6.78   23.88
   8   2   2   11.13   18.49
  -8  -2  -2  -10.39   22.12
  -8  -2  -2  -18.99   19.05
   8   2   2   -3.37   25.72
   9   2   2   53.77   32.44
   9   2   2   17.16   22.36
  -9  -2  -2   18.27   27.83
  -9  -2  -2   -9.19   25.18
  -9   3   2   84.21   35.17
   9  -3  -2  111.52   30.34
   9  -3  -2  150.05   33.06
  -8   3   2  211.89   39.39
  -8   3   2  229.42   27.49
   8  -3  -2  201.46   32.53
   8  -3  -2  190.12   32.64
   7  -3  -2   39.79   20.04
   7  -3  -2   13.14   19.32
   7  -3  -2   49.42   22.46
  -7   3   2   57.43   28.35
  -7   3   2   41.68   17.11
  -6   3   2  655.71   32.87
   6  -3  -2  727.34   43.00
   6  -3  -2  625.67   43.95
  -6   3   2  684.15   41.34
  -6   3   2  686.89   49.23
   6  -3  -2  690.06   43.61
  -5   3   2  329.08   30.01
  -5   3   2  294.37   20.64
   5  -3  -2  326.10   27.61
   5  -3  -2  311.11   28.34
   5  -3  -2  268.21   28.17
  -5   3   2  278.95   31.21
   4  -3  -2  766.88   41.25
   4  -3  -2  767.41   32.32
   4  -3  -2  786.61   37.54
  -4   3   2  668.73   41.00
  -4   3   2  730.18   22.65
  -4   3   2  784.77   41.43
   3  -3  -2  343.69   28.90
  -3   3   2  419.25   34.07
  -3   3   2  335.81   20.53
   3  -3  -2  333.88   23.82
   3  -3  -2  351.96   20.09
  -3   3   2  337.32   29.44
   3  -3  -2  317.44   26.66
   2  -3  -2 1171.73   45.33
   2  -3  -2 1127.77   43.24
  -2   3   2 1128.50   47.65
   2  -3  -2 1129.24   36.86
  -2   3   2 1169.26   31.05
  -1   3   2  627.59   37.00
   1  -3  -2  605.74   27.08
   1  -3  -2  595.23   32.05
   0  -3  -2 1015.58   40.61
   0   3   2  940.35   44.07
   0  -3  -2 1066.36   32.08
   0   3   2 1034.41   29.84
   0   3   2 1054.18   29.54
   0   3   2 1024.53   17.48
   1   3   2 2038.93   51.97
   1   3   2 2062.49   63.66
  -1  -3  -2 2101.24   42.93
   1   3   2 2097.46   39.56
  -1  -3  -2 1945.88   57.71
   1   3   2 2079.37   47.56
  -1  -3  -2 2043.28   52.16
   2   3   2  285.28   28.48
   2   3   2  304.27   25.19
   2   3   2  259.67   21.65
  -2  -3  -2  278.66   21.80
   2   3   2  259.71   20.07
   2   3   2  255.95   25.74
  -2  -3  -2  273.01   26.68
   3   3   2  213.10   21.62
   3   3   2  209.68   20.19
   3   3   2  231.65   24.07
   3   3   2  270.10   27.50
  -3  -3  -2  206.82   24.89
   3   3   2  227.49   27.71
   4   3   2   -0.66   12.94
  -4  -3  -2  -10.07   12.92
   4   3   2    3.71   12.75
   4   3   2   -6.35   13.52
   4   3   2    5.68   19.25
   4   3   2   23.49   14.43
   5   3   2   79.84   26.81
   5   3   2   74.54   22.71
  -5  -3  -2   40.44   21.63
   5   3   2   31.00   17.56
   5   3   2   20.27   17.11
   5   3   2   39.40   17.12
   6   3   2   96.40   23.29
   6   3   2   64.16   21.77
  -6  -3  -2   72.85   25.91
   6   3   2   62.56   27.44
   7   3   2   79.32   21.99
  -7  -3  -2   64.10   28.17
   7   3   2   61.71   31.12
   7   3   2   88.25   23.30
   8   3   2  123.40   35.99
  -8  -3  -2   87.87   31.90
   8   3   2   35.68   16.19
   8   3   2   83.63   24.90
  -8  -3  -2   44.21   29.35
  -9  -3  -2   10.05   24.47
  -9  -3  -2   14.19   27.38
   9   3   2  -30.08   30.39
   9   3   2   49.23   24.43
   9  -4  -2    2.25   20.77
  -9   4   2   69.36   23.27
  -9   4   2   32.94   32.48
   9  -4  -2   74.17   26.98
   8  -4  -2   60.04   23.40
  -8   4   2    7.77   16.36
  -8   4   2   25.59   28.44
   8  -4  -2   16.76   19.02
   7  -4  -2    4.68   16.72
  -7   4   2  -23.92   24.08
   7  -4  -2  -11.33   14.90
  -7   4   2   26.69   17.00
  -6   4   2   51.40   24.31
   6  -4  -2   67.89   21.01
   6  -4  -2   44.64   21.07
  -6   4   2  104.63   29.75
  -6   4   2   90.93   18.53
  -5   4   2   38.27   23.81
  -5   4   2   37.30   20.93
  -5   4   2   44.06   15.07
   5  -4  -2    2.66   17.21
   5  -4  -2   33.32   17.58
  -4   4   2  133.29   24.17
   4  -4  -2  157.70   26.81
  -4   4   2  177.49   27.63
   4  -4  -2  156.88   22.13
  -4   4   2  186.64   15.88
   4  -4  -2  144.98   23.00
  -3   4   2   80.62   22.15
  -3   4   2   56.51   13.31
  -3   4   2   72.65   10.14
   3  -4  -2   85.84   19.87
   3  -4  -2   78.34   16.18
  -2   4   2    2.53    8.81
   2  -4  -2   -3.75   12.21
   2  -4  -2   10.12   11.77
  -2   4   2   -2.86   16.81
  -2   4   2    9.76    6.74
   1  -4  -2   22.68    9.47
  -1   4   2   30.34   19.27
  -1   4   2   40.56   11.45
  -1   4   2   56.48    9.03
   1  -4  -2   42.73   16.45
   0   4   2 1072.43   35.48
   0   4   2 1040.56   27.44
   0   4   2  962.89   49.86
   0   4   2 1053.65   31.60
   0  -4  -2 1091.56   46.09
   0  -4  -2 1031.74   34.90
   1   4   2  576.33   40.87
   1   4   2  598.32   29.67
  -1  -4  -2  656.71   37.24
   1   4   2  571.11   31.55
   1   4   2  604.04   25.45
  -1  -4  -2  621.34   33.45
   2   4   2  118.24   23.86
  -2  -4  -2  148.96   22.20
  -2  -4  -2  108.07   16.52
   2   4   2  102.23   15.34
   2   4   2  128.24   18.05
   2   4   2  102.72   21.61
   2   4   2  124.96   21.81
   3   4   2  468.30   30.86
   3   4   2  424.96   33.02
   3   4   2  429.86   36.21
   3   4   2  443.35   26.52
  -3  -4  -2  494.03   36.69
   3   4   2  440.65   37.24
   4   4   2  219.37   24.91
   4   4   2  173.59   29.11
  -4  -4  -2  199.40   29.50
   4   4   2  203.19   26.51
   4   4   2  244.57   23.70
   5   4   2  201.78   25.59
   5   4   2  208.41   26.94
   5   4   2  272.28   28.95
   5   4   2  244.30   32.37
   5   4   2  215.87   34.21
  -5  -4  -2  176.39   29.67
   6   4   2   52.67   28.57
   6   4   2  100.49   23.18
  -6  -4  -2   84.29   27.71
   6   4   2   55.71   21.67
  -7  -4  -2  178.88   35.54
   7   4   2  135.08   36.88
   7   4   2  144.59   26.73
   7   4   2  153.15   28.74
   8   4   2  155.53   31.63
  -8  -4  -2  145.83   36.95
  -8  -4  -2   91.82   33.27
   8   4   2  101.67   26.09
   8   4   2   76.17   33.70
  -8   5   2  -16.00   16.06
   8  -5  -2   10.82   19.02
   8  -5  -2  -31.87   16.38
  -8   5   2  -21.42   26.23
   7  -5  -2   17.08   17.87
   7  -5  -2    1.67   18.85
  -7   5   2    2.76   26.73
  -7   5   2    7.00   18.38
  -6   5   2  108.26   22.11
  -6   5   2  120.00   31.34
   6  -5  -2  120.92   27.65
  -6   5   2   71.01   29.19
   6  -5  -2   64.02   22.10
   5  -5  -2   71.32   23.66
  -5   5   2   56.11   17.48
  -5   5   2   84.12   27.83
  -5   5   2   32.21   28.63
   5  -5  -2   21.55   17.85
  -4   5   2   74.14   27.47
   4  -5  -2   73.00   19.97
  -4   5   2   24.73   19.47
  -4   5   2   93.26   17.33
   4  -5  -2  110.57   25.25
  -3   5   2  159.59   30.48
  -3   5   2  186.94   17.07
   3  -5  -2  211.27   24.21
   3  -5  -2  135.36   24.63
  -2   5   2  607.11   24.16
  -2   5   2  601.30   45.57
   2  -5  -2  617.32   39.85
  -1   5   2 1440.36   64.19
  -1   5   2 1463.47   36.07
   1  -5  -2 1290.16   55.91
   1  -5  -2 1459.53   34.93
   0   5   2 2110.19   56.53
   0   5   2 2046.25   45.38
   0   5   2 1933.94   45.17
   0  -5  -2 1993.98   68.83
   0   5   2 1937.99   74.06
   0  -5  -2 2052.83   51.82
  -1  -5  -2   54.71   17.31
   1   5   2   38.45   13.39
   1   5   2   71.35   15.68
  -1  -5  -2   27.39   17.49
   1   5   2   56.13   22.36
   1   5   2   24.63   13.82
  -2  -5  -2  428.60   34.66
   2   5   2  468.68   33.33
   2   5   2  537.38   32.68
   2   5   2  427.41   34.64
   2   5   2  431.14   39.74
   2   5   2  448.63   27.18
   3   5   2  509.53   33.69
   3   5   2  468.42   37.78
  -3  -5  -2  427.93   38.39
   3   5   2  463.87   30.20
   3   5   2  465.27   42.28
   3   5   2  423.63   37.09
  -4  -5  -2  200.86   30.72
   4   5   2  205.02   28.85
   4   5   2  245.81   25.88
   4   5   2  235.51   33.43
   4   5   2  248.03   34.15
   4   5   2  278.88   28.91
  -5  -5  -2   46.37   24.30
   5   5   2  -15.38   20.09
   5   5   2   29.30   21.02
   5   5   2   28.25   18.92
   5   5   2   43.86   24.19
   5   5   2   29.12   19.95
  -6  -5  -2  133.77   33.28
   6   5   2  119.51   27.32
   6   5   2  210.05   38.02
   6   5   2  187.46   28.79
   6   5   2  133.82   27.90
   7   5   2  193.12   30.12
  -7  -5  -2  233.76   40.85
   7   5   2  228.93   34.24
   7   5   2  225.88   42.37
   8   5   2   -7.43   20.53
  -8  -5  -2   25.18   27.52
   8   5   2   19.46   22.40
  -8  -5  -2  -48.28   19.49
   8   5   2   35.42   30.52
  -8   6   2   86.73   22.95
  -8   6   2   68.86   33.60
   8  -6  -2   48.15   24.99
   7  -6  -2  134.67   30.25
  -7   6   2  124.19   36.01
  -7   6   2   86.96   23.87
  -6   6   2  223.14   38.60
  -6   6   2  142.47   36.19
  -6   6   2  241.21   28.45
   6  -6  -2  293.45   36.50
  -5   6   2  383.74   30.26
   5  -6  -2  440.61   39.67
  -5   6   2  418.15   45.89
  -5   6   2  331.57   45.90
  -4   6   2  400.76   45.72
   4  -6  -2  416.38   40.71
   4  -6  -2  369.94   35.22
  -4   6   2  398.36   41.68
  -4   6   2  407.99   29.51
  -3   6   2  242.98   36.75
   3  -6  -2  306.78   31.50
  -3   6   2  312.38   24.68
   3  -6  -2  308.26   36.34
  -2   6   2 1004.78   61.87
   2  -6  -2  911.86   53.07
  -2   6   2  954.96   35.63
   1  -6  -2  193.67   28.07
  -1   6   2  231.80   33.02
  -1   6   2  252.98   22.23
   0   6   2  937.11   57.05
   0   6   2  880.67   35.52
   0  -6  -2  880.34   37.02
   0  -6  -2  876.99   50.10
  -1  -6  -2  135.78   26.36
  -1  -6  -2   90.05   20.50
   1   6   2   87.39   18.21
   1   6   2   97.81   27.53
  -2  -6  -2  220.08   31.01
   2   6   2  216.40   23.81
  -2  -6  -2  212.60   27.53
   2   6   2  192.12   25.56
   2   6   2  167.54   29.50
   2   6   2  186.49   34.24
   3   6   2  176.46   34.19
   3   6   2  168.96   24.99
   3   6   2  175.29   30.17
   3   6   2  134.42   26.47
   3   6   2  164.76   28.81
  -3  -6  -2  170.12   30.14
  -4  -6  -2  309.06   38.09
   4   6   2  321.47   30.69
   4   6   2  356.61   42.33
   4   6   2  372.34   39.71
   4   6   2  313.06   32.87
   4   6   2  359.91   38.71
   5   6   2   15.40   21.23
   5   6   2   11.43   19.01
  -5  -6  -2  -10.19   21.24
   5   6   2   33.83   27.83
   5   6   2   19.57   21.91
   5   6   2   -5.62   19.44
   6   6   2  -25.40   19.42
   6   6   2   27.36   29.91
   6   6   2   13.40   21.89
  -6  -6  -2  -38.45   16.06
   6   6   2   13.35   19.65
   7   6   2   -2.87   18.50
  -7  -6  -2    8.93   28.24
   7   6   2  -20.49   24.36
  -7  -6  -2   -4.77   22.06
   7   6   2   17.28   23.84
   7  -7  -2  133.39   32.12
  -7   7   2  116.13   26.64
  -7   7   2  139.95   40.21
  -6   7   2  245.96   43.63
  -6   7   2  114.11   36.17
  -6   7   2  150.68   26.62
   6  -7  -2  164.30   31.35
  -5   7   2  270.85   29.02
  -5   7   2  215.62   38.96
   5  -7  -2  222.34   33.45
  -5   7   2  204.98   41.50
  -4   7   2   81.84   21.51
  -4   7   2  118.89   35.86
   4  -7  -2  103.36   24.95
   4  -7  -2   25.14   24.75
  -3   7   2   92.23   20.18
  -3   7   2   58.04   31.84
   3  -7  -2  105.09   28.78
   2  -7  -2   41.30   24.61
  -2   7   2   41.96   17.38
  -2   7   2   73.91   29.08
  -1   7   2  445.66   47.82
  -1   7   2  435.64   30.90
   1  -7  -2  446.33   41.18
   0   7   2  440.52   48.46
   0  -7  -2  421.06   40.56
   0   7   2  386.85   30.19
   1   7   2   67.74   21.19
  -1  -7  -2   18.15   20.17
   1   7   2   12.40   25.41
  -1  -7  -2   37.75   24.25
   2   7   2   45.57   23.58
  -2  -7  -2   61.79   24.63
  -2  -7  -2   66.99   22.33
   2   7   2   26.93   19.33
   2   7   2   10.79   27.92
  -3  -7  -2   14.80   21.77
   3   7   2  -24.37   19.75
   3   7   2   13.56   19.08
   3   7   2    1.62   25.72
   3   7   2   10.97   20.13
  -3  -7  -2   13.01   23.67
   4   7   2   35.97   25.63
   4   7   2   -8.81   18.60
  -4  -7  -2   44.78   25.41
   4   7   2   -5.31   28.38
  -4  -7  -2   14.47   23.48
   4   7   2   35.89   25.06
  -5  -7  -2   -1.96   22.90
  -5  -7  -2  -27.88   20.98
   5   7   2   14.47   21.50
   5   7   2   20.98   22.04
   5   7   2    9.61   30.73
   5   7   2    0.46   24.18
  -6  -7  -2   35.68   28.70
   6   7   2   54.38   25.65
   6   7   2   19.19   28.10
   6   7   2   17.91   23.02
  -6  -7  -2   40.18   29.26
  -6   8   2   96.32   35.62
   6  -8  -2  100.62   29.99
  -6   8   2   56.53   24.76
  -6   8   2   41.57   35.25
   5  -8  -2  -19.58   21.45
  -5   8   2   -8.50   28.70
  -5   8   2    0.20   24.11
  -5   8   2   -9.74   19.55
  -4   8   2   -4.33   18.28
   4  -8  -2   -1.72   21.15
  -4   8   2   23.56   32.43
   3  -8  -2   32.66   22.81
  -3   8   2   31.19   32.47
  -3   8   2    9.44   18.00
  -2   8   2  102.24   37.15
   2  -8  -2   86.98   28.21
  -2   8   2   90.62   22.25
  -1   8   2   20.07   30.84
   1  -8  -2   48.10   23.18
  -1   8   2   -2.12   17.74
   0   8   2  -21.53   27.95
   0   8   2  -34.60   15.84
   0  -8  -2   27.15   20.18
   1   8   2  -48.55   27.78
  -1  -8  -2   43.17   25.03
   1   8   2   69.99   22.75
  -2  -8  -2  165.47   33.86
   2   8   2  132.10   37.94
   2   8   2  162.50   32.01
   2   8   2  128.26   25.95
  -3  -8  -2   66.27   27.19
  -3  -8  -2   92.44   30.96
   3   8   2   61.15   33.99
   3   8   2  133.08   25.45
   3   8   2  132.53   31.34
  -4  -8  -2   94.73   31.45
   4   8   2  113.27   32.68
  -4  -8  -2   99.15   31.29
   4   8   2  131.61   28.20
   4   8   2  109.41   38.43
   5   8   2  -21.96   33.00
   5   8   2   19.40   27.78
   5   8   2   -7.48   23.17
  -5  -8  -2   25.59   24.21
  -5  -8  -2   57.83   29.08
   4  -9  -2  108.68   31.47
  -4   9   2   63.58   37.92
  -4   9   2   82.80   24.18
  -3   9   2  119.89   40.95
   3  -9  -2   44.11   28.02
  -3   9   2   44.26   22.24
   2  -9  -2  228.05   39.34
  -2   9   2  221.03   28.99
  -2   9   2  206.00   45.56
  -1   9   2  105.37   25.08
   1  -9  -2  158.56   33.81
  -1   9   2  267.88   46.78
   0   9   2  171.56   29.07
   0   9   2  170.86   41.75
   0  -9  -2  212.13   37.37
   1   9   2  154.12   44.10
  -1  -9  -2  178.26   35.23
   1   9   2  159.14   28.62
   1   9   2  136.55   34.61
  -2  -9  -2  124.92   34.54
   2   9   2   61.34   39.30
   2   9   2  120.90   27.26
   2   9   2   89.02   31.18
   3   9   2   67.99   39.83
   3   9   2   67.20   29.52
   3   9   2   39.00   24.42
  -3  -9  -2   10.57   26.65
   2  10  -3  161.60   33.84
   2  10  -3   93.75   28.75
   2  10  -3  149.14   38.53
   2  10  -3  151.38   47.07
   1  10  -3  106.05   44.62
   1  10  -3  100.29   37.40
   1  10  -3   85.76   26.87
   0  10  -3   24.61   24.77
   0  10  -3  116.23   44.37
   0  10  -3   43.30   28.49
  -1  10  -3   52.55   39.95
  -1  10  -3   40.85   28.96
  -1  10  -3   56.74   25.82
  -2  10  -3  176.23   49.46
  -2  10  -3  180.65   32.51
   4   9  -3   88.76   28.13
   4   9  -3   37.12   24.94
   4   9  -3   48.07   31.35
   3   9  -3  -23.44   22.54
   3   9  -3    5.71   21.62
   3   9  -3   22.43   34.94
   3   9  -3   29.39   23.27
   2   9  -3   81.68   38.90
   2   9  -3   82.84   26.08
   2   9  -3   55.84   27.59
   2   9  -3   69.30   25.91
   1   9  -3   62.77   23.96
   1   9  -3   22.00   22.90
   1   9  -3   68.27   38.38
   1   9  -3   57.70   30.66
   0   9  -3  -21.83   32.22
   0   9  -3   11.29   24.09
   0   9  -3   17.37   22.48
   0   9  -3   21.28   21.09
  -1   9  -3  -13.24   20.85
  -1   9  -3   34.07   33.51
  -2   9  -3    2.27   33.34
  -2   9  -3    5.69   20.43
  -3   9  -3   13.48   19.94
  -3   9  -3  -72.41   26.10
  -3   9  -3  -21.17   20.18
  -4   9  -3   22.62   27.06
  -4   9  -3   28.57   32.54
  -4   9  -3  -15.09   21.08
  -5   9  -3   -1.76   23.38
  -5   9  -3   31.59   34.49
  -5   9  -3    1.84   26.50
   5   8  -3   42.19   29.87
  -5  -8   3   66.71   28.38
   5   8  -3   96.88   28.14
   5   8  -3   86.19   31.09
   4   8  -3   -5.92   19.58
   4   8  -3   57.60   25.61
   4   8  -3  -18.53   16.15
  -4  -8   3  -21.87   19.24
   4   8  -3   -2.82   19.43
   4   8  -3   18.77   25.47
   3   8  -3    3.69   18.46
   3   8  -3  -12.10   31.00
   3   8  -3  -17.63   20.77
   3   8  -3    2.98   20.95
  -3  -8   3   -8.06   16.97
   2   8  -3   20.54   19.46
  -2  -8   3    1.75   18.62
   2   8  -3   21.63   21.80
   2   8  -3   34.83   25.90
   2   8  -3   11.79   31.46
   1   8  -3  -10.14   23.37
   1   8  -3   16.12   31.77
   1   8  -3  -25.17   16.72
  -1  -8   3  -28.66   14.63
   1   8  -3   18.53   21.06
   0   8  -3  172.34   42.10
   0   8  -3  174.60   28.91
   0  -8   3  154.65   26.36
   0   8  -3  168.05   35.06
   0   8  -3  143.68   27.23
  -1   8  -3  266.37   32.79
  -1   8  -3  245.48   30.46
   1  -8   3  239.25   30.25
  -1   8  -3  257.43   46.85
  -2   8  -3   27.93   32.72
  -2   8  -3   12.23   19.63
  -2   8  -3    4.06   19.02
   2  -8   3   16.27   19.57
  -3   8  -3   68.18   33.05
  -3   8  -3    6.80   16.81
  -3   8  -3   82.29   23.62
  -4   8  -3  163.70   42.23
  -4   8  -3  105.42   26.43
  -4   8  -3   78.06   28.55
  -5   8  -3  164.72   30.18
  -5   8  -3  150.01   36.07
  -5   8  -3  166.14   42.88
  -6   8  -3  157.51   29.73
  -6   8  -3  189.76   43.63
  -6   8  -3  189.21   40.53
   6   7  -3  -26.42   23.81
   6   7  -3  -17.13   17.75
  -6  -7   3  -18.23   19.44
   6   7  -3   18.63   24.32
  -5  -7   3   70.90   25.72
   5   7  -3   10.82   23.35
   5   7  -3   -2.28   21.85
   5   7  -3   46.04   22.46
   4   7  -3   47.13   24.36
   4   7  -3   39.75   24.82
  -4  -7   3   30.42   21.32
   4   7  -3   89.71   31.65
   4   7  -3   24.31   19.57
   4   7  -3   53.55   23.05
  -3  -7   3   93.06   25.11
   3   7  -3  110.91   27.51
   3   7  -3  124.33   25.40
   3   7  -3  133.42   24.64
   3   7  -3  109.37   34.00
   3   7  -3   93.75   29.32
  -2  -7   3  121.45   23.85
   2   7  -3  169.06   32.59
   2   7  -3  198.46   27.15
   2   7  -3  174.35   38.29
   2   7  -3  204.84   28.74
   2   7  -3  202.01   28.23
   1   7  -3   46.82   20.31
   1   7  -3   81.07   25.44
   1   7  -3   52.00   20.16
   1   7  -3   81.48   31.27
  -1  -7   3   73.21   19.79
   0   7  -3  257.99   40.43
   0  -7   3  268.75   28.25
   0   7  -3  222.56   34.07
   0   7  -3  351.53   30.79
   0   7  -3  344.47   32.67
  -1   7  -3  120.40   23.71
  -1   7  -3   97.70   22.22
  -1   7  -3   62.96   33.03
   1  -7   3  105.07   17.37
   1  -7   3  125.21   22.44
   2  -7   3 1289.48   55.81
  -2   7  -3 1291.08   51.51
  -2   7  -3 1295.22   56.19
  -2   7  -3 1361.18   79.65
   3  -7   3  212.46   29.77
  -3   7  -3  238.30   41.07
  -3   7  -3  228.38   27.96
  -3   7  -3  175.43   28.85
   4  -7   3  184.52   33.02
  -4   7  -3  223.49   29.76
  -4   7  -3  221.57   43.10
  -4   7  -3  252.01   34.03
   5  -7   3  309.76   41.68
  -5   7  -3  237.55   43.91
  -5   7  -3  272.16   31.43
  -5   7  -3  371.33   42.87
  -6   7  -3  210.68   29.36
  -6   7  -3  226.00   40.66
  -6   7  -3  201.02   41.47
   6  -7   3  215.93   37.04
  -7   7  -3  162.52   29.19
  -7   7  -3   71.71   34.97
  -7   7  -3  153.47   38.39
  -7  -6   3  157.30   35.06
   7   6  -3  150.27   37.28
   7   6  -3  214.95   38.77
  -6  -6   3  193.43   34.58
   6   6  -3  233.48   38.29
   6   6  -3  233.27   37.90
   6   6  -3  156.28   28.37
   5   6  -3   25.10   21.87
  -5  -6   3   12.62   20.57
   5   6  -3   49.79   26.19
   5   6  -3   56.32   22.13
   4   6  -3  303.88   39.33
   4   6  -3  348.32   33.37
   4   6  -3  316.24   37.99
  -4  -6   3  375.94   36.55
   4   6  -3  470.99   43.36
   3   6  -3  355.18   28.27
   3   6  -3  301.97   30.72
   3   6  -3  335.72   34.51
   3   6  -3  361.14   39.03
  -3  -6   3  343.29   31.27
   2   6  -3  343.94   31.59
  -2  -6   3  342.12   29.01
   2   6  -3  358.53   28.41
   2   6  -3  380.13   32.20
   2   6  -3  403.32   42.40
   2   6  -3  403.09   38.58
  -1  -6   3   81.70   17.93
   1   6  -3   54.16   18.36
   1   6  -3   93.19   19.48
   1   6  -3   83.18   24.18
   1   6  -3   85.26   18.97
   1   6  -3  105.10   30.67
   0  -6   3  550.87   31.94
   0   6  -3  582.27   36.43
   0   6  -3  561.79   31.59
   0   6  -3  611.04   32.34
   0   6  -3  591.67   51.20
  -1   6  -3  402.08   28.63
   1  -6   3  370.44   28.02
  -1   6  -3  313.30   40.32
  -1   6  -3  370.92   30.88
   2  -6   3  238.15   20.08
  -2   6  -3  265.79   25.22
   2  -6   3  279.62   26.89
  -2   6  -3  284.02   27.61
  -2   6  -3  242.16   38.23
  -3   6  -3  210.31   37.88
  -3   6  -3  202.11   24.73
   3  -6   3  197.89   29.28
   3  -6   3  143.63   17.17
  -4   6  -3  172.18   28.77
  -4   6  -3  139.59   23.62
  -4   6  -3  171.62   33.97
   4  -6   3  161.86   30.67
  -5   6  -3   17.13   16.87
  -5   6  -3   -2.74   21.36
   5  -6   3   28.77   22.04
  -5   6  -3    8.65   24.50
   6  -6   3    1.71   18.99
  -6   6  -3   44.24   20.59
  -6   6  -3  102.50   29.73
  -6   6  -3   53.62   28.44
  -7   6  -3   -0.35   18.98
  -7   6  -3   16.86   24.23
  -7   6  -3  -41.97   22.18
  -8   6  -3   15.41   29.64
  -8  -5   3  274.65   41.00
   8   5  -3  199.84   42.34
   8   5  -3  304.39   44.74
   7   5  -3  131.98   34.87
  -7  -5   3  220.63   35.43
   7   5  -3  222.04   35.90
  -6  -5   3  176.67   30.73
   6   5  -3  135.78   30.23
   6   5  -3  175.06   35.98
   5   5  -3  439.47   35.53
   5   5  -3  355.47   38.00
  -5  -5   3  411.00   38.17
   5   5  -3  420.72   41.75
   4   5  -3   29.46   21.51
   4   5  -3   27.69   15.92
   4   5  -3   17.98   16.49
  -4  -5   3   42.09   19.06
   4   5  -3   52.39   22.28
   4   5  -3   33.60   22.10
   3   5  -3  270.98   27.12
   3   5  -3  250.44   31.77
  -3  -5   3  249.82   25.35
   3   5  -3  312.99   31.60
   3   5  -3  257.90   22.34
   3   5  -3  263.62   32.45
   2   5  -3  612.83   39.64
   2   5  -3  661.66   37.28
  -2  -5   3  667.79   34.71
   2   5  -3  625.33   30.50
   2   5  -3  637.18   44.04
   2   5  -3  632.01   36.18
  -1  -5   3   28.84   12.28
   1   5  -3   20.92   13.91
   1   5  -3   12.01   19.70
   1   5  -3    7.72   13.73
   1   5  -3    8.71   17.48
   1   5  -3    0.91   12.49
   0   5  -3   67.15   14.21
   0   5  -3   60.61   15.51
   0   5  -3   18.57   22.53
   0  -5   3   55.41   13.43
   0   5  -3  107.03   18.53
  -1   5  -3   51.64   15.17
  -1   5  -3   -0.71   21.52
  -1   5  -3   18.84   13.52
  -1   5  -3   20.01   11.64
   1  -5   3   17.78   12.39
   1  -5   3   17.86   11.58
   2  -5   3   76.39   16.54
  -2   5  -3   77.27   25.96
   2  -5   3   67.17   16.38
   2  -5   3   86.30   15.11
  -2   5  -3   77.63   16.12
   2  -5   3   69.08   15.14
   3  -5   3  183.69   20.76
  -3   5  -3  212.76   22.62
   3  -5   3  171.11   21.85
   3  -5   3  141.49   25.28
  -3   5  -3  181.21   30.69
   3  -5   3  176.32   16.92
  -4   5  -3   52.71   24.40
   4  -5   3   46.97   14.18
   4  -5   3   88.17   20.86
  -4   5  -3   52.95   20.48
   4  -5   3   62.40   22.02
  -4   5  -3   62.04   17.03
   5  -5   3   67.78   24.95
  -5   5  -3   47.06   23.76
  -5   5  -3   82.43   26.21
  -5   5  -3   38.99   17.38
  -6   5  -3  140.52   31.27
  -6   5  -3  137.18   23.34
   6  -5   3  127.57   29.52
  -6   5  -3   97.59   29.19
  -7   5  -3  -39.13   17.99
   7  -5   3   18.78   19.99
  -7   5  -3   13.00   16.90
  -7   5  -3   -0.63   25.11
  -8   5  -3   67.01   34.28
  -8  -4   3   64.58   29.95
   8   4  -3   84.74   28.08
   8   4  -3   30.83   27.86
  -7  -4   3   89.61   29.96
   7   4  -3  193.81   34.14
   7   4  -3  119.91   34.70
   6   4  -3  128.45   32.94
  -6  -4   3  168.24   29.28
   6   4  -3  138.04   30.01
  -5  -4   3   31.41   19.63
   5   4  -3   30.54   20.43
   5   4  -3   41.60   23.43
  -4  -4   3   92.52   20.19
   4   4  -3   98.68   14.19
   4   4  -3   98.99   18.55
   4   4  -3   78.04   23.36
   4   4  -3   75.98   21.14
   4   4  -3  107.15   21.65
   3   4  -3   62.27   13.42
   3   4  -3   22.70   13.76
   3   4  -3   42.92   18.75
   3   4  -3   32.61   16.96
   3   4  -3   53.08   19.78
  -3  -4   3   53.03   15.89
  -2  -4   3   41.24   13.12
   2   4  -3   34.92   16.03
   2   4  -3   51.39   13.26
   2   4  -3   42.77   16.97
   2   4  -3   35.65   13.88
   1   4  -3   52.22   15.21
   1   4  -3   55.94   13.91
  -1  -4   3   45.81   12.32
   1   4  -3   39.65   20.64
   1   4  -3   42.20   14.13
   1   4  -3   37.64   16.97
   0   4  -3  318.72   33.42
   0   4  -3  299.59   21.56
   0   4  -3  318.69   27.17
   0   4  -3  302.60   22.77
   0  -4   3  286.03   18.87
   0   4  -3  297.88   23.76
   0  -4   3  271.17   21.42
  -1   4  -3  376.14   36.16
   1  -4   3  367.08   24.18
  -1   4  -3  352.63   22.75
  -1   4  -3  373.90   22.72
  -1   4  -3  295.99   24.46
   1  -4   3  343.70   21.72
   2  -4   3  556.71   28.94
   2  -4   3  576.72   36.71
  -2   4  -3  559.78   30.09
  -2   4  -3  493.40   41.21
  -2   4  -3  575.16   23.95
   2  -4   3  557.53   28.89
  -2   4  -3  516.60   27.44
   3  -4   3  273.22   28.10
  -3   4  -3  268.10   18.98
  -3   4  -3  295.52   22.62
   3  -4   3  286.35   24.59
  -3   4  -3  234.43   31.78
   3  -4   3  313.59   23.90
   3  -4   3  261.88   20.47
  -4   4  -3  443.12   34.34
   4  -4   3  470.18   31.51
  -4   4  -3  481.26   23.97
   4  -4   3  477.35   34.37
  -4   4  -3  472.93   40.30
  -4   4  -3  507.69   28.51
   4  -4   3  510.58   37.09
  -5   4  -3  429.33   38.45
   5  -4   3  388.16   23.91
  -5   4  -3  362.83   38.02
   5  -4   3  409.22   38.64
   5  -4   3  407.77   36.31
  -5   4  -3  401.65   28.88
  -6   4  -3  577.89   47.00
  -6   4  -3  427.01   31.49
   6  -4   3  447.57   41.08
   6  -4   3  500.92   43.39
  -6   4  -3  424.28   40.11
   6  -4   3  400.82   33.63
  -7   4  -3  180.95   34.00
   7  -4   3  228.24   36.55
   7  -4   3  149.92   25.80
   7  -4   3  249.88   36.69
  -7   4  -3  181.52   36.43
  -8   4  -3  366.38   47.51
  -9   4  -3  124.26   38.99
   9   3  -3    5.11   23.25
  -9  -3   3   29.03   26.34
   9   3  -3   36.92   32.47
   8   3  -3   11.03   26.45
  -8  -3   3  -34.82   18.70
   8   3  -3    8.65   21.73
   7   3  -3  -10.89   20.26
  -7  -3   3   26.08   23.67
   7   3  -3   18.35   18.81
   6   3  -3   82.61   27.90
  -6  -3   3   79.62   25.90
   6   3  -3   61.51   22.08
  -5  -3   3  354.05   32.40
   5   3  -3  363.22   33.62
   5   3  -3  267.14   34.52
  -4  -3   3  304.84   27.55
   4   3  -3  293.49   22.39
   4   3  -3  285.73   27.45
   4   3  -3  306.37   31.88
   3   3  -3 1017.07   24.52
   3   3  -3 1020.65   36.90
  -3  -3   3 1042.45   41.27
   3   3  -3  989.83   46.50
   3   3  -3 1048.95   38.14
   3   3  -3 1077.14   44.99
   2   3  -3  404.94   18.82
   2   3  -3  394.79   25.10
  -2  -3   3  374.46   22.81
   2   3  -3  401.23   29.03
   2   3  -3  363.27   29.02
   2   3  -3  444.81   31.56
   1   3  -3  484.06   25.31
   1   3  -3  454.24   32.02
   1   3  -3  467.24   27.65
  -1  -3   3  497.05   21.39
   1   3  -3  470.17   30.14
   0   3  -3  145.39   18.45
   0   3  -3  114.19   16.03
   0   3  -3  128.37   21.86
   0   3  -3  104.69   15.37
   0   3  -3  137.42   13.37
   0  -3   3  160.26   15.23
   0  -3   3  126.86   11.21
  -1   3  -3  188.86   16.44
  -1   3  -3  188.60   18.68
  -1   3  -3  186.10   17.04
  -1   3  -3  204.82   24.26
   1  -3   3  192.11   16.97
   1  -3   3  203.87   15.20
  -1   3  -3  181.45   16.39
   2  -3   3  697.82   35.27
   2  -3   3  637.96   29.07
  -2   3  -3  687.84   29.55
   2  -3   3  721.85   32.40
  -2   3  -3  716.39   26.80
  -2   3  -3  663.86   39.78
  -2   3  -3  657.45   26.26
   3  -3   3 1769.41   49.20
   3  -3   3 1776.55   53.60
   3  -3   3 1844.23   60.32
  -3   3  -3 1813.05   45.89
   3  -3   3 1773.36   44.57
  -3   3  -3 1708.06   61.85
  -3   3  -3 1788.57   43.74
  -4   3  -3  316.54   21.67
   4  -3   3  331.18   22.37
   4  -3   3  282.08   24.04
  -4   3  -3  297.63   22.47
  -4   3  -3  300.48   28.13
  -4   3  -3  330.05   31.44
   4  -3   3  301.53   24.65
   4  -3   3  284.00   27.75
   4  -3   3  297.57   28.57
   5  -3   3   45.81   19.53
   5  -3   3    3.55    6.25
   5  -3   3   22.48   13.84
  -5   3  -3   55.51   15.75
  -5   3  -3   21.58   13.12
  -5   3  -3   19.86   18.36
  -5   3  -3   41.03   20.34
   5  -3   3   -3.75    9.13
   5  -3   3    7.26   12.76
  -6   3  -3  871.95   54.34
   6  -3   3  798.09   51.76
  -6   3  -3  756.20   47.98
   6  -3   3  714.91   48.99
   6  -3   3  751.11   40.26
  -6   3  -3  823.83   39.78
   6  -3   3  782.64   32.56
  -7   3  -3   78.18   26.42
   7  -3   3   62.40   19.37
   7  -3   3  108.38   31.70
   7  -3   3   71.49   24.14
  -7   3  -3   37.66   24.40
  -8   3  -3   51.74   30.26
   8  -3   3   92.33   32.01
   9  -3   3    9.64   30.40
  -9   3  -3  -27.10   26.22
  -9  -2   3  207.60   39.86
   9   2  -3  202.22   42.02
   9   2  -3  202.79   37.38
  -8  -2   3  227.04   40.07
   8   2  -3  176.85   39.10
   8   2  -3  209.57   34.12
   7   2  -3  507.53   44.46
  -7  -2   3  494.75   45.32
   7   2  -3  540.96   50.57
   6   2  -3  517.38   45.64
   6   2  -3  518.41   42.81
  -6  -2   3  616.02   44.23
  -5  -2   3  503.51   38.85
   5   2  -3  463.39   38.27
   5   2  -3  459.96   35.15
   4   2  -3  143.84   21.64
  -4  -2   3   94.35   19.91
   4   2  -3   84.96   21.40
  -3  -2   3 3335.12   71.65
   3   2  -3 3127.45   74.46
   3   2  -3 3282.70   81.86
   3   2  -3 3408.91   58.93
   2   2  -3 1349.91   34.19
  -2  -2   3 1318.35   36.58
   2   2  -3 1316.09   36.86
   2   2  -3 1373.06   42.69
   2   2  -3 1308.31   45.50
  -1  -2   3  181.82   12.20
  -1  -2   3  163.38   13.71
   1   2  -3  196.19   15.89
   1   2  -3  197.24   16.55
   1   2  -3  181.74   17.05
   0   2  -3  465.98   27.37
   0   2  -3  497.73   24.09
   0   2  -3  525.95   24.55
   0  -2   3  453.48   19.49
   0   2  -3  451.29   20.33
   0   2  -3  465.48   14.20
   0   2  -3  452.44   21.44
   0  -2   3  487.92   12.47
  -1   2  -3  736.06   28.23
   1  -2   3  746.73   30.23
  -1   2  -3  746.34   21.91
  -1   2  -3  781.15   31.04
  -1   2  -3  747.52   26.38
  -1   2  -3  725.28   20.79
   1  -2   3  750.30   25.50
  -1   2  -3  811.01   35.40
   2  -2   3  630.01   30.71
  -2   2  -3  606.05   34.52
  -2   2  -3  662.70   25.62
   2  -2   3  508.22   27.73
   2  -2   3  658.86   26.64
  -2   2  -3  659.88   22.95
  -2   2  -3  687.04   27.64
   3  -2   3  230.59   23.22
   3  -2   3  257.48   20.76
  -3   2  -3  231.52   20.14
  -3   2  -3  229.08   24.72
  -3   2  -3  225.74   22.94
   3  -2   3  282.17   25.92
   3  -2   3  239.60   18.61
  -4   2  -3   69.33   19.11
   4  -2   3  105.34   19.00
   4  -2   3   83.62   21.04
   4  -2   3   81.34   14.45
  -4   2  -3   97.01   17.27
   4  -2   3  108.89   16.15
  -4   2  -3   77.72   18.83
  -5   2  -3   25.36   19.06
   5  -2   3   17.60   20.79
  -5   2  -3   24.37   14.36
   5  -2   3   16.57   15.65
   5  -2   3   13.87   11.10
   5  -2   3   18.83   13.10
  -5   2  -3    2.76   14.46
   6  -2   3  406.41   41.32
  -6   2  -3  333.76   29.67
  -6   2  -3  357.94   36.67
  -6   2  -3  360.15   34.91
   6  -2   3  364.00   36.15
   6  -2   3  375.77   30.35
   7  -2   3    8.35   18.74
  -7   2  -3   -1.88   15.78
   7  -2   3   13.46   27.15
   7  -2   3   -1.35   14.51
  -7   2  -3   35.88   25.47
  -8   2  -3    9.85   18.18
  -8   2  -3   16.23   25.15
   8  -2   3    2.55   27.10
  -9   2  -3  108.62   36.83
   9  -2   3  111.59   37.20
   9   1  -3  236.03   39.36
  -9  -1   3  266.81   43.65
   9   1  -3  201.95   42.53
  -8  -1   3  301.12   41.16
   8   1  -3  281.89   42.19
   8   1  -3  240.74   35.92
   7   1  -3  525.24   44.76
  -7  -1   3  431.49   42.11
   7   1  -3  469.22   46.86
  -6  -1   3  508.72   41.59
   6   1  -3  485.64   39.64
   6   1  -3  497.24   43.93
   5   1  -3  373.00   32.09
  -5  -1   3  367.58   32.66
   5   1  -3  366.46   33.44
   4   1  -3  257.43   24.70
   4   1  -3  243.41   26.48
  -4  -1   3  295.02   26.18
  -3  -1   3  835.71   35.39
  -3  -1   3  747.84   19.20
   3   1  -3  723.81   34.28
   3   1  -3  734.10   36.80
  -2  -1   3 1296.66   35.03
   2   1  -3 1249.67   29.27
   2   1  -3 1276.43   41.24
   2   1  -3 1260.81   38.89
   1   1  -3 5813.38   85.49
   1   1  -3 5858.34   90.04
  -1  -1   3 5878.09   72.95
   1   1  -3 5813.63   95.22
   1   1  -3 5754.09   90.87
  -1  -1   3 5764.43   78.49
   0   1  -3 1561.62   37.58
   0   1  -3 1563.72   30.09
   0   1  -3 1587.20   42.49
   0   1  -3 1612.68   40.55
   0  -1   3 1547.38   29.58
   0   1  -3 1489.48   26.82
   1  -1   3 1032.19   32.09
   1  -1   3 1108.77   35.89
  -1   1  -3 1096.05   34.34
  -1   1  -3 1088.48   31.89
  -1   1  -3 1108.09   38.05
  -1   1  -3 1109.96   26.71
  -1   1  -3 1150.11   33.86
   2  -1   3   89.47   15.11
  -2   1  -3   96.86   16.18
   2  -1   3  109.70    8.83
  -2   1  -3  121.55   15.14
   2  -1   3  123.32   17.91
   3  -1   3  120.31   19.14
  -3   1  -3   90.96   16.22
   3  -1   3  112.73   15.23
   3  -1   3  128.09   13.04
  -3   1  -3  122.74   19.10
   3  -1   3  105.87   21.86
  -3   1  -3  104.78   18.66
  -4   1  -3  309.93   27.62
  -4   1  -3  335.82   28.92
   4  -1   3  284.00   30.81
   4  -1   3  285.35   21.47
  -4   1  -3  293.09   24.67
   4  -1   3  318.69   22.90
  -5   1  -3  815.59   40.51
   5  -1   3  875.40   35.52
   5  -1   3  808.74   48.19
  -5   1  -3  840.29   46.00
   5  -1   3  841.05   35.01
   6  -1   3  241.69   23.79
   6  -1   3  133.21   32.04
  -6   1  -3  203.85   26.89
  -6   1  -3  152.05   29.20
   6  -1   3  168.13   22.46
  -7   1  -3  278.19   39.00
  -7   1  -3  191.21   28.75
   7  -1   3  181.40   38.48
   7  -1   3  261.47   24.43
   7  -1   3  227.31   25.61
  -8   1  -3  110.08   32.55
  -8   1  -3  144.85   28.72
   8  -1   3  110.13   35.86
  -9   1  -3  166.08   38.20
   9  -1   3   67.71   36.65
  -9   1  -3  100.41   30.07
   9   0  -3   44.89   29.53
  -9   0   3   -8.14   22.41
   9   0  -3   49.08   25.68
  -8   0   3   14.65   24.32
   8   0  -3   33.54   20.17
   8   0  -3   -0.23   23.45
  -7   0   3  152.37   30.33
   7   0  -3  135.29   26.74
   7   0  -3  165.91   32.85
   6   0  -3  684.80   47.28
  -6   0   3  605.55   43.58
   6   0  -3  607.78   42.28
   5   0  -3  -10.84   12.06
  -5   0   3    3.25    9.12
  -5   0   3    6.60   14.39
   5   0  -3   13.38   16.84
   4   0  -3   65.63   17.90
  -4   0   3   69.52   17.39
   4   0  -3   85.85   20.06
  -4   0   3   77.26    9.56
   3   0  -3  279.66   25.72
   3   0  -3  246.13   23.24
  -3   0   3  304.88   25.00
  -3   0   3  289.34   14.39
   2   0  -3  370.60   24.28
   2   0  -3  354.36   22.01
  -2   0   3  305.65   18.56
   1   0  -3 1125.29   30.29
   1   0  -3 1131.96   34.97
   1   0  -3 1129.45   29.51
   1   0  -3 1111.49   31.67
   0   0  -3  576.35   16.58
   0   0  -3  563.23   15.60
   0   0  -3  565.11   20.22
   0   0  -3  570.29   25.35
   0   0  -3  571.97   23.24
  -1   0  -3 2189.24   35.57
   1   0   3 2168.11   32.41
   1   0   3 2253.36   43.56
  -1   0  -3 2179.40   47.14
   1   0   3 2173.68   38.56
   1   0   3 2305.29   52.54
   2   0   3  340.51   16.86
   2   0   3  343.28   13.49
  -2   0  -3  363.16   23.47
   2   0   3  361.47   25.06
  -2   0  -3  367.78   23.25
  -2   0  -3  402.11   20.10
  -3   0  -3  311.00   25.12
   3   0   3  274.76   20.73
   3   0   3  379.93   33.69
  -3   0  -3  326.85   26.82
   3   0   3  341.57   18.41
   4   0   3  121.97   23.52
  -4   0  -3  115.75   20.93
   4   0   3  128.77   15.62
   4   0   3  154.32   18.04
  -4   0  -3  149.22   23.69
  -5   0  -3  644.95   39.79
   5   0   3  698.57   32.55
   5   0   3  634.02   45.92
  -5   0  -3  614.94   42.39
   5   0   3  650.04   31.71
  -6   0  -3  481.11   43.07
   6   0   3  438.25   42.84
  -6   0  -3  465.47   38.56
   6   0   3  483.69   31.00
   6   0   3  395.38   31.43
  -7   0  -3  261.61   33.75
   7   0   3  187.15   39.17
   7   0   3  235.78   25.77
   7   0   3  283.66   28.32
  -7   0  -3  269.21   39.28
  -8   0  -3  133.78   34.78
   8   0   3  199.20   40.94
   8   0   3  165.80   25.50
  -8   0  -3  182.52   32.71
  -9   0  -3   97.79   30.10
  -9   0  -3  152.85   40.50
   9   0   3   66.27   36.74
   9  -1  -3   20.57   22.98
   9  -1  -3    7.30   25.15
  -9   1   3   -4.21   22.16
  -8   1   3    6.67   24.63
   8  -1  -3    7.25   22.26
   8  -1  -3   -3.16   18.72
  -7   1   3  424.15   44.97
   7  -1  -3  430.46   42.24
  -7   1   3  467.21   29.19
   7  -1  -3  488.95   41.43
   6  -1  -3   19.74   19.36
  -6   1   3   47.82   21.41
  -6   1   3   72.83   15.18
   6  -1  -3   66.50   21.83
  -5   1   3  685.37   24.11
   5  -1  -3  728.09   40.27
   5  -1  -3  592.51   38.27
  -5   1   3  724.79   25.79
  -5   1   3  628.81   42.32
   4  -1  -3 1563.26   52.91
   4  -1  -3 1431.99   51.26
  -4   1   3 1512.31   55.41
  -4   1   3 1478.49   38.79
   3  -1  -3  990.63   39.27
  -3   1   3 1081.26   34.35
  -3   1   3  996.23   41.19
  -2   1   3  300.62   10.03
  -2   1   3  263.28   19.18
   2  -1  -3  316.42   21.83
   2  -1  -3  313.36   21.71
   1  -1  -3   -2.14    4.98
   1  -1  -3   13.86    9.76
   1  -1  -3   19.41    9.04
   1  -1  -3   23.03    9.88
   0  -1  -3  227.37   18.47
   0  -1  -3  263.20   18.42
   0   1   3  209.66   17.28
   0  -1  -3  235.32   18.68
  -1  -1  -3  689.62   16.11
   1   1   3  684.24   29.58
   1   1   3  658.77   20.22
  -1  -1  -3  695.34   27.61
  -1  -1  -3  631.58   27.47
   2   1   3   38.20   11.41
  -2  -1  -3   30.14   13.57
   2   1   3   17.61    9.18
   2   1   3   19.39    8.56
  -2  -1  -3   30.62   10.11
  -2  -1  -3    6.53   12.02
   2   1   3   19.04   13.62
  -3  -1  -3  107.39   18.70
   3   1   3  109.19   21.96
   3   1   3  121.29   16.15
  -3  -1  -3  124.31   16.14
  -3  -1  -3  102.20   19.90
   3   1   3  103.52   14.15
   4   1   3    4.94   10.05
   4   1   3   23.61   20.65
   4   1   3   -1.15   11.91
  -4  -1  -3   17.58   14.96
  -4  -1  -3    5.97   13.84
   5   1   3  353.55   26.18
   5   1   3  356.05   26.08
  -5  -1  -3  366.01   34.21
   5   1   3  306.10   36.35
  -5  -1  -3  398.26   33.82
   6   1   3   51.80   18.76
   6   1   3   68.38   27.02
   6   1   3   53.62   18.03
  -6  -1  -3   74.68   22.25
  -6  -1  -3   45.87   24.38
   7   1   3   17.62   27.72
  -7  -1  -3   38.86   24.72
   7   1   3   57.91   20.57
  -7  -1  -3   74.52   26.17
   7   1   3   61.53   18.75
   8   1   3  -27.03   27.30
  -8  -1  -3   -0.22   24.29
  -8  -1  -3  -22.02   20.35
   8   1   3    6.12   18.15
   8   1   3    9.10   11.23
  -9  -1  -3   -3.92   22.47
   9   1   3   11.46   32.12
  -9  -1  -3   -0.65   23.71
   9  -2  -3  141.89   35.18
   9  -2  -3  145.17   33.40
  -9   2   3  107.40   35.00
   8  -2  -3  348.18   42.25
  -8   2   3  353.62   46.19
  -8   2   3  368.92   30.02
   8  -2  -3  335.00   38.62
  -7   2   3  372.54   42.85
   7  -2  -3  430.39   40.39
   7  -2  -3  484.53   42.32
  -7   2   3  400.80   29.37
   6  -2  -3   89.39   24.63
  -6   2   3   90.00   27.46
  -6   2   3   81.31   15.66
   5  -2  -3  706.08   38.73
  -5   2   3  674.58   33.71
   5  -2  -3  505.81   36.02
  -5   2   3  624.94   42.83
  -5   2   3  670.35   21.96
  -4   2   3 1134.86   50.61
   4  -2  -3 1203.21   44.18
   4  -2  -3 1146.87   47.52
  -4   2   3 1162.29   42.01
  -3   2   3 1353.40   32.04
   3  -2  -3 1274.64   46.68
   3  -2  -3 1318.86   50.64
   3  -2  -3 1301.47   40.61
  -3   2   3 1333.22   45.35
  -3   2   3 1340.66   50.42
   2  -2  -3   10.76   11.68
   2  -2  -3   15.27   13.10
  -2   2   3   18.39   13.30
   2  -2  -3   15.60    9.13
  -2   2   3   25.90    7.01
   2  -2  -3   22.62   11.19
   1  -2  -3   46.81   10.58
  -1   2   3   46.50   12.57
   1  -2  -3   35.23    9.86
   1  -2  -3   40.23   11.51
   1  -2  -3   56.40    8.31
   1  -2  -3   54.75   14.38
   0   2   3  148.18   14.06
   0  -2  -3  134.74   17.74
   0  -2  -3  113.17   13.53
  -1  -2  -3  923.33   36.59
   1   2   3  906.84   35.42
  -1  -2  -3  848.88   33.42
   1   2   3  920.12   26.41
   2   2   3  130.41   16.95
  -2  -2  -3  170.37   20.79
   2   2   3  139.04   15.81
   2   2   3  108.63   13.47
  -2  -2  -3  106.81   19.41
   2   2   3  127.96   20.69
  -2  -2  -3  133.04   14.38
   3   2   3  187.53   19.10
  -3  -2  -3  150.04   22.13
   3   2   3  228.85   28.87
  -3  -2  -3  168.66   23.60
  -3  -2  -3  177.71   18.74
   3   2   3  179.25   20.18
   3   2   3  169.42   17.60
  -4  -2  -3  419.68   32.87
   4   2   3  338.10   26.05
   4   2   3  395.67   36.39
   4   2   3  404.67   28.09
   4   2   3  420.49   25.56
  -4  -2  -3  400.16   33.27
   5   2   3   42.12   16.62
   5   2   3   49.95   16.06
   5   2   3   56.87   25.45
  -5  -2  -3   53.31   21.27
  -5  -2  -3   31.65   20.74
   6   2   3  160.36   23.41
  -6  -2  -3  217.88   31.62
   6   2   3  171.05   25.46
   6   2   3  205.92   37.55
  -6  -2  -3  191.58   31.85
   7   2   3  357.22   33.19
  -7  -2  -3  322.46   39.88
   7   2   3  382.15   33.50
  -7  -2  -3  356.25   42.65
   7   2   3  307.13   43.63
  -8  -2  -3   34.95   25.79
   8   2   3   19.32   29.86
   8   2   3   59.91   22.09
  -8  -2  -3   17.65   27.32
   8   2   3   55.58   20.60
  -9  -2  -3   22.48   29.70
  -9  -2  -3   22.96   29.60
   9   2   3   46.65   36.79
   9  -3  -3  139.39   31.90
  -9   3   3  220.19   43.69
  -9   3   3  116.97   23.34
   9  -3  -3  129.63   30.70
  -8   3   3  302.65   30.71
   8  -3  -3  244.50   36.67
  -8   3   3  198.81   38.97
   7  -3  -3  241.89   32.55
  -7   3   3  257.03   25.28
  -7   3   3  242.81   37.82
   7  -3  -3  285.13   34.09
   6  -3  -3   37.16   21.09
   6  -3  -3   12.32   18.37
  -6   3   3   16.14   14.64
  -6   3   3   12.70   21.36
   5  -3  -3   81.51   18.57
  -5   3   3   93.26   12.62
   5  -3  -3  128.68   24.00
  -5   3   3   89.07   22.73
  -5   3   3   50.43   20.91
   4  -3  -3  231.45   27.17
   4  -3  -3  230.35   21.05
  -4   3   3  207.73   27.98
   4  -3  -3  205.23   21.29
  -4   3   3  203.38   24.60
  -3   3   3  343.54   28.44
   3  -3  -3  355.49   31.27
   3  -3  -3  366.75   21.46
   3  -3  -3  365.24   29.80
  -3   3   3  361.56   19.80
   3  -3  -3  342.24   23.32
   2  -3  -3   81.79   18.10
   2  -3  -3  120.43   20.84
  -2   3   3  107.02   21.31
  -2   3   3   94.50   11.16
   2  -3  -3  102.30   11.37
   2  -3  -3   84.15   13.61
   1  -3  -3   -9.36   11.42
  -1   3   3    8.06   17.25
   1  -3  -3   12.15    9.24
   0   3   3   46.66   10.68
   0  -3  -3   23.90   12.51
   0   3   3   55.90   13.47
   0  -3  -3   49.11   15.61
   0   3   3   53.64   19.95
   1   3   3 1184.11   35.78
   1   3   3 1196.68   26.07
  -1  -3  -3 1136.99   41.04
   1   3   3 1185.08   52.08
  -1  -3  -3 1242.26   47.78
   1   3   3 1150.24   41.16
   2   3   3  295.64   19.54
  -2  -3  -3  354.64   28.17
  -2  -3  -3  303.41   27.70
   2   3   3  305.81   30.83
  -2  -3  -3  309.83   22.51
   2   3   3  264.64   21.07
   2   3   3  349.02   27.47
  -3  -3  -3  107.05   15.86
   3   3   3  104.88   17.91
   3   3   3  112.88   17.38
   3   3   3   98.30   16.35
  -3  -3  -3   66.82   19.39
   3   3   3   65.51   21.17
  -3  -3  -3  131.00   22.83
  -4  -3  -3  560.36   41.14
   4   3   3  615.56   31.72
  -4  -3  -3  740.02   44.09
   4   3   3  724.79   37.80
   4   3   3  615.49   35.74
   4   3   3  630.75   44.61
  -5  -3  -3  477.44   41.67
   5   3   3  502.49   32.52
   5   3   3  484.59   34.35
   5   3   3  449.97   35.24
   5   3   3  474.23   45.15
  -5  -3  -3  488.59   40.88
   6   3   3  289.74   29.13
  -6  -3  -3  241.33   37.16
   6   3   3  311.37   30.57
   6   3   3  243.01   41.29
  -6  -3  -3  283.87   38.61
   7   3   3  232.78   29.75
  -7  -3  -3  252.52   37.98
   7   3   3  299.42   43.14
   7   3   3  230.67   30.40
  -7  -3  -3  248.74   38.64
   8   3   3  117.32   35.94
  -8  -3  -3  194.45   36.94
   8   3   3  164.23   27.72
  -8  -3  -3  211.27   40.65
   8   3   3  156.15   29.57
  -9  -3  -3  159.72   40.22
   8  -4  -3   23.43   21.50
  -8   4   3   18.78   29.55
  -8   4   3   23.12   17.86
   8  -4  -3   25.82   20.55
   7  -4  -3  102.17   26.28
   7  -4  -3   29.56   19.27
  -7   4   3   34.72   27.33
  -7   4   3   25.82   17.76
  -6   4   3  151.27   20.61
   6  -4  -3  183.69   30.94
  -6   4   3  160.55   33.44
   6  -4  -3  131.43   24.15
  -5   4   3   58.09   25.20
   5  -4  -3   60.46   18.08
  -5   4   3   43.45   24.22
   5  -4  -3   46.54   20.42
   4  -4  -3   16.99   13.98
  -4   4   3   23.50   20.90
   4  -4  -3   17.49   15.30
  -4   4   3   16.72   17.70
   4  -4  -3   12.91   18.49
   3  -4  -3  127.51   23.77
   3  -4  -3  122.17   17.83
   3  -4  -3  114.30   22.23
  -3   4   3  175.88   26.02
  -3   4   3  187.85   16.94
   2  -4  -3  125.11   21.98
   2  -4  -3  117.75   17.16
  -2   4   3  122.39   24.34
  -2   4   3  112.75   13.93
   1  -4  -3  778.91   41.07
   1  -4  -3  776.38   27.45
  -1   4   3  788.96   46.54
   0   4   3  548.92   26.04
   0   4   3  543.98   16.22
   0   4   3  502.85   40.10
   0  -4  -3  559.89   28.26
   0   4   3  555.10   27.01
   0  -4  -3  520.06   36.01
   1   4   3  815.29   47.59
  -1  -4  -3  743.26   41.18
   1   4   3  755.48   25.61
  -1  -4  -3  806.11   37.26
   1   4   3  718.84   31.65
   1   4   3  804.25   36.25
   2   4   3  560.43   35.53
   2   4   3  561.77   26.48
   2   4   3  603.38   43.05
   2   4   3  577.01   30.96
  -2  -4  -3  623.53   28.65
   2   4   3  593.41   36.05
  -2  -4  -3  593.58   39.12
  -2  -4  -3  527.10   34.78
   3   4   3  784.66   45.93
   3   4   3  692.07   46.05
  -3  -4  -3  751.44   45.37
   3   4   3  723.25   32.25
  -3  -4  -3  753.86   43.41
   3   4   3  661.20   39.25
   3   4   3  674.36   36.19
   4   4   3   82.39   24.27
   4   4   3  112.51   19.60
   4   4   3   97.25   21.58
  -4  -4  -3  115.76   26.00
  -4  -4  -3   76.52   23.88
   4   4   3   70.58   19.52
   4   4   3   78.75   24.14
  -5  -4  -3  250.85   35.52
   5   4   3  252.61   27.33
  -5  -4  -3  249.26   33.75
   5   4   3  230.80   29.38
   5   4   3  127.35   24.07
   5   4   3  238.97   38.29
   6   4   3  146.07   26.15
  -6  -4  -3  150.99   31.16
   6   4   3  206.86   38.12
   6   4   3  168.79   32.44
   6   4   3  142.70   25.79
  -6  -4  -3  156.50   32.03
  -7  -4  -3  188.89   36.86
   7   4   3  227.31   42.79
   7   4   3  169.62   29.46
  -7  -4  -3  169.96   36.73
   7   4   3  183.69   29.24
   8   4   3   50.49   24.71
  -8  -4  -3   26.10   29.38
   8   4   3   79.24   27.33
   8   4   3   59.21   34.15
  -8  -4  -3   27.68   26.41
  -8   5   3   18.70   28.03
   8  -5  -3   19.14   19.75
  -8   5   3   65.50   21.47
   8  -5  -3   -8.38   18.40
  -7   5   3   22.81   17.40
   7  -5  -3   10.87   17.35
   7  -5  -3   17.89   22.68
  -7   5   3   -1.27   25.14
   6  -5  -3  739.52   46.99
  -6   5   3  695.43   58.15
  -6   5   3  661.73   52.83
  -6   5   3  760.14   36.34
   6  -5  -3  686.01   52.46
   5  -5  -3  221.84   27.85
  -5   5   3  227.91   34.71
   5  -5  -3  218.76   31.73
  -5   5   3  221.50   36.55
   4  -5  -3  521.70   43.87
   4  -5  -3  500.09   35.91
  -4   5   3  463.87   44.94
  -4   5   3  453.68   43.12
   3  -5  -3  878.88   50.60
   3  -5  -3  812.72   40.82
  -3   5   3  786.52   51.51
   2  -5  -3  932.22   50.63
  -2   5   3  999.52   24.21
  -2   5   3  990.00   55.50
   1  -5  -3  660.65   42.43
  -1   5   3  548.57   42.65
  -1   5   3  655.43   21.25
   0  -5  -3   76.71   21.22
   0   5   3   98.80   13.20
   0   5   3  124.27   25.36
   0   5   3  102.03   15.44
   0  -5  -3   92.88   16.55
   1   5   3  687.25   35.71
   1   5   3  739.51   50.19
  -1  -5  -3  694.19   44.05
  -1  -5  -3  730.91   37.82
   1   5   3  688.67   28.36
   1   5   3  755.50   36.13
  -2  -5  -3  176.47   26.65
   2   5   3  204.34   24.21
  -2  -5  -3  158.79   24.55
   2   5   3  234.75   21.50
   2   5   3  164.82   24.70
   2   5   3  183.71   26.13
   2   5   3  213.24   32.76
   3   5   3  -12.11   13.90
   3   5   3  -18.64   19.36
   3   5   3   30.79   16.28
  -3  -5  -3    3.08   17.55
   3   5   3   -9.62   18.24
   3   5   3   12.59   17.22
  -3  -5  -3  -28.42   15.73
   4   5   3  133.90   22.67
   4   5   3  132.94   24.30
  -4  -5  -3  142.99   29.50
   4   5   3  131.32   25.94
  -4  -5  -3   93.09   26.04
   4   5   3  120.05   28.99
   4   5   3  127.19   31.07
   5   5   3   27.89   25.97
   5   5   3   23.69   19.81
   5   5   3    5.97   18.85
   5   5   3    3.07   23.88
  -5  -5  -3   48.61   24.37
  -5  -5  -3   -6.69   20.43
   5   5   3    6.88   20.20
   6   5   3   26.19   20.26
  -6  -5  -3   47.34   27.23
   6   5   3   48.32   21.74
   6   5   3   26.18   27.42
   6   5   3   76.77   31.53
  -6  -5  -3   21.43   25.29
   6   5   3   14.66   20.92
   7   5   3    9.56   21.31
   7   5   3   -9.96   29.01
  -7  -5  -3   -0.74   22.27
  -7  -5  -3   13.12   25.44
   7   5   3   -7.15   18.30
  -8  -5  -3   14.43   27.81
  -7   6   3   32.66   20.93
  -7   6   3   50.20   32.37
   7  -6  -3   52.93   23.70
  -6   6   3  447.67   48.99
  -6   6   3  366.97   31.11
  -6   6   3  400.48   48.65
   6  -6  -3  351.39   37.65
  -5   6   3  313.61   42.80
   5  -6  -3  388.02   36.75
  -5   6   3  303.52   41.98
  -4   6   3  230.21   38.50
   4  -6  -3  255.73   30.08
   4  -6  -3  330.05   40.34
   3  -6  -3   17.84   16.57
   3  -6  -3   32.17   22.23
  -3   6   3   32.08   15.32
  -3   6   3   -2.09   26.09
   2  -6  -3  333.12   38.08
  -2   6   3  401.26   23.47
  -2   6   3  375.61   42.31
  -1   6   3   67.02   15.66
  -1   6   3   73.29   25.52
   1  -6  -3   73.99   23.30
   0  -6  -3   25.22   15.00
   0   6   3   -5.77   13.71
   0  -6  -3   25.60   20.21
   0   6   3   10.83   24.20
  -1  -6  -3  474.18   40.33
  -1  -6  -3  501.20   35.50
   1   6   3  504.85   46.87
   1   6   3  492.91   29.18
   2   6   3    9.35   18.42
   2   6   3   30.65   26.49
   2   6   3   22.73   17.90
  -2  -6  -3   30.04   21.35
   2   6   3    6.79   17.75
  -2  -6  -3    0.16   21.08
   3   6   3   -0.84   18.11
  -3  -6  -3   -1.30   18.25
   3   6   3   19.10   25.40
   3   6   3   25.05   22.25
   3   6   3   22.39   21.49
  -3  -6  -3    7.93   20.63
   4   6   3   39.53   22.48
  -4  -6  -3   14.46   22.37
   4   6   3   29.49   27.19
   4   6   3   71.25   27.54
  -4  -6  -3   -4.42   19.75
   4   6   3   19.22   18.93
   5   6   3   88.48   26.98
  -5  -6  -3  124.79   31.64
  -5  -6  -3  109.97   30.83
   5   6   3   95.55   30.98
   5   6   3   96.42   24.36
   5   6   3   95.94   33.03
  -6  -6  -3   47.67   26.87
   6   6   3   64.52   30.40
   6   6   3   75.96   26.69
  -6  -6  -3   72.73   28.05
   6   6   3   62.66   24.67
   7   6   3   15.00   23.58
   7   6   3    2.47   32.92
   7   6   3   50.93   25.15
  -7  -6  -3   50.06   29.62
  -7  -6  -3    1.53   25.17
   7  -7  -3    7.31   20.25
  -7   7   3    7.81   19.75
   6  -7  -3   41.93   21.82
  -6   7   3   31.25   21.68
  -6   7   3   64.17   34.24
  -6   7   3    0.91   27.25
  -5   7   3  -10.63   26.65
   5  -7  -3  -20.39   22.43
   5  -7  -3   -6.02   17.44
  -5   7   3    4.05   18.14
  -5   7   3  -11.64   22.60
  -4   7   3  -28.49   16.59
   4  -7  -3  -49.01   17.14
  -4   7   3   33.14   31.03
   4  -7  -3   28.48   18.81
  -3   7   3  -11.05   27.09
   3  -7  -3   31.09   22.14
  -3   7   3  -21.89   14.44
  -2   7   3    7.04   15.66
  -2   7   3  -36.26   25.02
   2  -7  -3    9.18   20.16
  -1   7   3   31.39   27.48
   1  -7  -3  -21.70   17.07
  -1   7   3   -0.61   16.16
   0   7   3  296.82   44.25
   0  -7  -3  275.75   36.17
   0   7   3  330.80   27.35
  -1  -7  -3   -3.12   17.97
  -1  -7  -3   14.57   22.32
   1   7   3   -0.94   28.11
   1   7   3   23.19   17.63
   2   7   3   10.33   17.52
  -2  -7  -3  -18.35   18.79
   2   7   3   -7.47   20.88
  -2  -7  -3   11.01   21.75
   2   7   3   37.59   29.51
  -3  -7  -3   97.09   26.54
   3   7   3   95.63   22.99
   3   7   3   95.40   28.39
  -3  -7  -3  144.47   34.15
   3   7   3  127.31   36.48
   4   7   3  142.38   33.64
  -4  -7  -3  136.43   33.82
  -4  -7  -3  114.09   30.18
   4   7   3  146.13   38.72
   4   7   3   98.81   24.67
   4   7   3  112.09   28.60
  -5  -7  -3  140.68   33.52
   5   7   3  181.28   34.01
   5   7   3  201.62   44.32
   5   7   3  138.12   28.80
   5   7   3  204.36   37.74
  -5  -7  -3  179.67   37.96
  -6  -7  -3   41.27   30.65
  -6  -7  -3   53.38   29.52
   6   7   3   71.28   28.57
   6   7   3   25.41   31.55
   6   7   3    9.47   22.45
  -5   8   3   31.12   21.19
  -5   8   3   49.22   28.96
  -5   8   3  100.29   37.68
   5  -8  -3   54.13   33.29
  -4   8   3   53.12   21.95
   4  -8  -3   94.76   32.90
  -4   8   3   30.67   32.15
  -3   8   3   54.23   34.25
  -3   8   3   42.01   19.76
   3  -8  -3   34.18   25.33
  -2   8   3  119.09   37.90
   2  -8  -3   88.17   29.95
  -2   8   3   86.16   21.48
   1  -8  -3  162.87   33.83
  -1   8   3   77.53   21.49
  -1   8   3  105.74   37.45
   0   8   3  403.26   50.08
   0  -8  -3  462.85   47.32
   0   8   3  458.56   34.47
   1   8   3  118.88   23.98
   1   8   3  113.00   36.84
  -1  -8  -3  127.17   32.36
  -2  -8  -3  240.48   40.45
   2   8   3  237.31   29.45
   2   8   3  251.73   38.94
   2   8   3  202.55   43.97
  -3  -8  -3   28.02   24.69
   3   8   3   47.91   25.27
   3   8   3   27.84   34.16
  -3  -8  -3   66.36   31.91
   3   8   3   37.15   22.07
   4   8   3  111.87   40.21
  -4  -8  -3   96.02   30.99
   4   8   3  102.35   25.44
   4   8   3  127.96   31.93
  -4  -8  -3   68.46   29.66
   5   8   3  -19.93   31.59
  -5  -8  -3   -3.87   25.27
  -5  -8  -3    0.91   26.13
   5   8   3    5.26   22.35
   5   8   3  -14.86   22.80
   4  -9  -3  217.85   43.77
  -4   9   3  266.11   31.27
  -4   9   3  291.93   52.07
  -3   9   3  231.32   51.52
   3  -9  -3  221.21   41.54
  -3   9   3  203.50   29.18
   2  -9  -3  116.57   35.17
  -2   9   3  107.31   38.91
  -2   9   3  120.02   25.83
  -1   9   3  122.47   40.09
  -1   9   3  102.87   24.02
   1  -9  -3    6.21   27.31
   0   9   3  298.99   33.41
   0   9   3  263.85   48.84
   0  -9  -3  215.87   41.04
  -1  -9  -3  -32.39   22.30
   1   9   3  -43.00   25.90
   1   9   3   15.30   21.25
   2   9   3   43.13   24.51
   2   9   3   46.24   26.83
  -2  -9  -3   13.66   25.30
   2   9   3    2.36   34.02
  -3  -9  -3   42.09   28.17
   3   9   3  -26.29   22.46
   3   9   3  -34.05   31.96
   3   9   3   30.22   23.43
   2  10  -4   53.96   41.04
   1  10  -4   26.98   24.90
   1  10  -4   41.85   39.82
   1  10  -4   33.28   29.72
   1  10  -4    5.14   21.60
   0  10  -4  -10.63   22.41
   0  10  -4   26.00   27.70
   0  10  -4   57.93   40.14
   0  10  -4   46.23   25.76
  -1  10  -4   -5.08   25.77
  -1  10  -4    4.99   22.31
  -1  10  -4   62.66   40.43
  -2  10  -4   -2.67   22.07
  -2  10  -4   46.01   38.81
   4   9  -4   38.23   24.57
   4   9  -4   -6.70   27.38
   3   9  -4  -28.23   28.34
   3   9  -4   31.12   26.59
   3   9  -4  -13.56   19.82
   3   9  -4  -33.40   19.43
   2   9  -4   44.61   34.93
   2   9  -4   19.40   24.88
   2   9  -4    6.69   19.87
   2   9  -4  -16.99   20.41
   1   9  -4  -12.40   32.16
   1   9  -4   31.00   22.60
   1   9  -4  -15.05   23.30
   1   9  -4   16.62   20.25
   0   9  -4   22.36   21.52
   0   9  -4   32.28   36.81
   0   9  -4   38.86   22.01
   0   9  -4   36.89   28.44
  -1   9  -4  239.97   40.55
  -1   9  -4  203.21   32.64
  -1   9  -4  219.67   31.52
  -1   9  -4  190.97   45.58
  -2   9  -4  158.73   44.64
  -2   9  -4   88.40   27.19
  -2   9  -4  120.26   26.59
  -3   9  -4    1.73   29.32
  -3   9  -4   -0.38   22.00
  -4   9  -4   83.72   39.37
  -4   9  -4   66.25   25.53
   5   8  -4   44.83   23.97
   5   8  -4   10.03   25.00
   5   8  -4    3.08   24.73
   4   8  -4  106.57   27.28
   4   8  -4  140.90   32.26
   4   8  -4   46.95   28.51
   3   8  -4   57.23   25.26
   3   8  -4   75.33   28.91
   3   8  -4   76.24   23.68
   3   8  -4   75.49   22.41
   3   8  -4   69.65   33.63
   2   8  -4  197.88   37.32
   2   8  -4  191.05   41.22
   2   8  -4  162.45   26.70
   2   8  -4  167.15   29.92
   1   8  -4  114.62   36.82
   1   8  -4   93.66   24.24
   1   8  -4   54.13   26.21
   1   8  -4   90.23   24.28
   0   8  -4   24.54   31.09
   0   8  -4   52.57   21.77
   0   8  -4   87.70   24.61
   0   8  -4   99.33   30.38
  -1   8  -4  527.34   59.98
  -1   8  -4  545.30   41.57
  -1   8  -4  486.16   36.70
  -2   8  -4  131.40   27.06
  -2   8  -4  179.14   44.11
  -2   8  -4  149.58   26.22
  -3   8  -4  121.70   37.72
  -3   8  -4  103.09   27.16
  -3   8  -4  116.43   25.62
  -3   8  -4  124.32   27.50
  -4   8  -4  223.99   34.13
  -4   8  -4  272.24   47.75
  -4   8  -4  251.35   31.69
  -5   8  -4  140.80   40.48
  -5   8  -4  106.95   27.38
  -5   8  -4  132.32   33.44
  -6   8  -4   96.61   27.22
  -6   8  -4  112.56   35.42
  -6   8  -4  177.75   40.93
   6   7  -4  121.53   35.19
   6   7  -4   80.25   25.98
   6   7  -4   66.59   30.36
  -6  -7   4   85.95   29.00
   5   7  -4   89.89   29.37
  -5  -7   4   39.55   23.43
   5   7  -4   26.99   20.27
   5   7  -4   29.41   24.80
   4   7  -4   87.60   28.06
   4   7  -4   75.68   30.05
  -4  -7   4   91.56   23.93
   4   7  -4   52.65   22.74
   4   7  -4   87.92   31.92
   3   7  -4  119.95   30.21
   3   7  -4  106.46   32.26
   3   7  -4   37.86   16.10
   3   7  -4  142.45   26.12
  -3  -7   4  116.58   23.49
   3   7  -4  158.08   30.73
   2   7  -4  165.41   23.83
  -2  -7   4  141.73   23.36
   2   7  -4  170.13   32.41
   2   7  -4  149.00   26.73
   2   7  -4  127.90   25.42
   2   7  -4  148.69   36.13
   1   7  -4  103.69   23.52
   1   7  -4   91.06   32.99
   1   7  -4   71.46   20.31
   1   7  -4  141.02   24.40
  -1  -7   4   52.34   18.25
   1   7  -4  111.92   27.93
   0   7  -4   96.07   21.01
   0   7  -4   90.43   22.93
   0  -7   4  113.11   20.10
   0   7  -4  119.73   35.85
   0   7  -4   86.40   27.06
  -1   7  -4  328.02   33.16
   1  -7   4  348.48   29.83
  -1   7  -4  307.09   29.19
  -1   7  -4  251.36   41.72
   2  -7   4  560.80   37.85
  -2   7  -4  663.38   39.30
  -2   7  -4  620.07   58.93
  -2   7  -4  679.36   43.85
   2  -7   4  617.07   32.13
  -3   7  -4   23.98   20.13
  -3   7  -4   46.50   31.43
  -3   7  -4    1.03   20.29
  -3   7  -4   -3.40   17.87
  -4   7  -4   25.65   19.59
   4  -7   4   32.69   24.33
  -4   7  -4   19.27   30.37
  -4   7  -4   32.05   19.02
  -5   7  -4  120.14   36.66
  -5   7  -4   93.61   23.42
  -5   7  -4   96.78   29.05
  -6   7  -4   29.56   27.97
  -6   7  -4    7.54   20.31
  -6   7  -4  -16.35   23.69
  -7   7  -4  -15.64   26.65
  -7   7  -4    4.02   19.46
  -7   7  -4  -35.88   24.48
  -7  -6   4   98.97   31.29
   7   6  -4  146.04   37.24
   7   6  -4  128.17   38.50
   6   6  -4   77.83   32.41
   6   6  -4  115.85   32.28
  -6  -6   4   57.82   24.73
   5   6  -4   -5.67   16.17
   5   6  -4    4.77   19.20
   5   6  -4  -19.61   21.21
  -5  -6   4   36.01   21.39
   4   6  -4  355.94   39.63
   4   6  -4  295.47   31.45
  -4  -6   4  332.76   32.77
   4   6  -4  317.71   39.21
   4   6  -4  358.33   38.81
  -3  -6   4   50.38   18.86
   3   6  -4   88.78   25.67
   3   6  -4   99.61   26.09
   3   6  -4   65.80   21.07
   3   6  -4   52.79   17.70
   3   6  -4   77.83   22.40
   2   6  -4    8.91   21.66
   2   6  -4   20.99   17.21
  -2  -6   4   -1.99   13.33
   2   6  -4  -16.51   23.47
   2   6  -4   10.18   15.78
   2   6  -4    8.02   18.34
  -1  -6   4   70.54   16.85
   1   6  -4   92.58   20.52
   1   6  -4   55.50   18.29
   1   6  -4   51.48   26.40
   1   6  -4   91.06   23.32
   1   6  -4   57.50   17.99
   0   6  -4  -17.35   14.32
   0   6  -4    2.49   13.49
   0  -6   4   12.73   12.25
   0   6  -4   -3.84   23.79
   0   6  -4  -14.82   15.91
   0   6  -4   -5.98   14.15
   1  -6   4   27.61   16.50
  -1   6  -4   28.05   25.55
  -1   6  -4   15.94   16.35
   1  -6   4    7.26   12.72
  -1   6  -4  -10.79   13.84
  -1   6  -4    9.62   14.40
  -2   6  -4  -21.11   14.71
  -2   6  -4   -4.92   20.52
  -2   6  -4   18.13   16.28
   2  -6   4   15.83   14.65
  -2   6  -4    2.06   14.71
   2  -6   4   14.74   15.78
  -3   6  -4   80.24   30.74
  -3   6  -4   82.48   21.99
   3  -6   4   66.05   23.33
  -3   6  -4   63.19   19.36
   4  -6   4   36.65   22.37
   4  -6   4   -8.33   14.34
  -4   6  -4  -11.35   10.03
  -4   6  -4  -11.51   16.09
  -4   6  -4    0.36   26.02
  -5   6  -4  176.34   31.93
  -5   6  -4  136.19   34.59
   5  -6   4  170.72   32.25
  -5   6  -4  189.74   26.75
  -6   6  -4   47.97   21.45
  -6   6  -4   79.13   28.51
  -6   6  -4   91.53   32.11
  -7   6  -4   94.46   32.86
  -7   6  -4   87.27   33.16
  -7   6  -4  166.56   27.18
   8   5  -4  105.70   33.35
   8   5  -4   34.56   27.88
  -8  -5   4    5.63   27.44
  -7  -5   4   16.22   25.42
   7   5  -4   35.57   27.45
   7   5  -4   44.47   26.76
   6   5  -4   39.62   24.53
   6   5  -4   49.91   27.54
  -6  -5   4   60.31   25.09
   5   5  -4   32.90   21.39
   5   5  -4   24.30   24.30
   5   5  -4   16.82   16.56
  -5  -5   4  -13.91   16.90
   4   5  -4   53.79   23.74
   4   5  -4   25.22   21.64
   4   5  -4   -5.30   22.50
   4   5  -4   20.68   19.59
  -4  -5   4   21.75   16.72
   3   5  -4   27.99   20.03
   3   5  -4   -5.43   13.43
  -3  -5   4   -6.75   12.90
   3   5  -4   11.94   18.99
   3   5  -4   -0.90   16.37
   3   5  -4   -7.43   11.61
   2   5  -4   13.38   16.14
   2   5  -4  -15.87    8.81
  -2  -5   4   10.43   11.96
   2   5  -4   10.34   14.34
   2   5  -4   14.37   20.23
   2   5  -4   -0.86   15.29
   1   5  -4  423.75   29.55
   1   5  -4  362.58   36.61
   1   5  -4  398.26   29.89
   1   5  -4  449.82   35.88
   1   5  -4  414.40   24.32
  -1  -5   4  401.22   24.10
   0   5  -4  704.80   39.71
   0   5  -4  779.49   31.44
   0   5  -4  756.58   37.30
   0  -5   4  763.33   30.12
   0   5  -4  713.02   35.04
   0   5  -4  749.74   50.22
   0  -5   4  770.69   36.82
  -1   5  -4  396.68   25.36
  -1   5  -4  389.18   26.18
   1  -5   4  411.00   24.06
  -1   5  -4  457.22   41.63
   1  -5   4  440.96   28.27
  -1   5  -4  356.64   28.82
   2  -5   4 1073.20   43.18
   2  -5   4 1087.68   40.93
  -2   5  -4 1005.31   57.98
  -2   5  -4 1073.21   39.74
  -2   5  -4 1092.69   41.97
  -2   5  -4 1057.64   45.72
  -2   5  -4 1107.04   39.75
  -2   5  -4 1005.67   36.60
   3  -5   4  307.31   27.72
  -3   5  -4  298.26   26.84
   3  -5   4  277.83   32.76
  -3   5  -4  312.25   25.38
  -3   5  -4  311.80   38.84
   3  -5   4  291.74   26.78
  -3   5  -4  301.80   21.78
   3  -5   4  310.54   24.17
   4  -5   4  333.62   30.09
   4  -5   4  203.61   20.18
  -4   5  -4  287.51   38.49
   4  -5   4  286.67   33.38
  -4   5  -4  338.09   27.55
   5  -5   4  286.93   23.46
   5  -5   4  346.70   38.86
  -5   5  -4  268.50   33.89
  -5   5  -4  311.64   40.44
  -5   5  -4  225.13   25.87
   6  -5   4  286.56   37.74
  -6   5  -4  398.56   32.38
  -6   5  -4  272.60   40.49
  -6   5  -4  325.96   39.51
  -7   5  -4  263.82   40.75
  -7   5  -4  228.28   39.79
  -8   5  -4   78.79   34.70
  -8  -4   4    6.51   21.49
   8   4  -4  -28.28   17.79
   8   4  -4   12.26   22.34
   7   4  -4   -1.23   19.64
   7   4  -4  -56.93   17.73
  -7  -4   4   11.87   22.02
  -6  -4   4    6.09   19.63
   6   4  -4   10.76   23.01
   6   4  -4   43.58   23.73
  -5  -4   4   27.28   19.22
   5   4  -4   19.31   20.03
   5   4  -4   29.50   22.20
   4   4  -4  362.43   29.17
  -4  -4   4  377.19   30.42
   4   4  -4  361.79   27.54
   4   4  -4  320.64   32.06
   4   4  -4  342.97   34.71
   3   4  -4  443.60   36.30
  -3  -4   4  452.13   28.22
   3   4  -4  497.54   29.46
   3   4  -4  494.34   35.47
   3   4  -4  473.97   32.68
   3   4  -4  497.71   17.48
  -2  -4   4 1574.58   44.13
   2   4  -4 1518.28   55.56
   2   4  -4 1284.75   50.11
   2   4  -4 1549.06   47.12
   2   4  -4 1426.88   53.86
   2   4  -4 1512.18   33.46
  -1  -4   4  301.61   18.77
   1   4  -4  326.23   28.05
   1   4  -4  310.05   26.41
   1   4  -4  318.99   24.78
   1   4  -4  303.00   18.72
   1   4  -4  284.61   29.99
   0   4  -4 1348.08   57.97
   0  -4   4 1383.89   34.59
   0   4  -4 1421.86   46.78
   0   4  -4 1295.05   46.83
   0   4  -4 1423.80   37.29
   0   4  -4 1420.66   44.90
   0  -4   4 1311.78   42.69
   1  -4   4  386.59   26.24
  -1   4  -4  338.85   25.16
  -1   4  -4  316.58   20.90
   1  -4   4  335.51   19.93
  -1   4  -4  389.63   25.02
  -1   4  -4  356.57   26.94
  -1   4  -4  362.42   35.46
   2  -4   4 1743.10   51.21
  -2   4  -4 1708.19   45.59
  -2   4  -4 1639.31   65.92
   2  -4   4 1770.72   61.00
   2  -4   4 1597.45   48.79
  -2   4  -4 1666.04   47.06
  -2   4  -4 1707.53   44.64
  -2   4  -4 1664.84   49.38
  -3   4  -4  827.00   49.37
   3  -4   4  802.74   44.03
   3  -4   4  741.70   38.15
  -3   4  -4  739.45   32.28
   3  -4   4  727.49   36.21
  -3   4  -4  837.70   32.38
  -3   4  -4  865.20   39.40
   3  -4   4  739.81   32.93
   4  -4   4  492.46   38.11
  -4   4  -4  540.16   30.54
   4  -4   4  549.30   29.19
  -4   4  -4  489.02   40.74
   4  -4   4  555.78   34.19
   4  -4   4  613.66   40.27
  -4   4  -4  574.15   29.35
  -5   4  -4  276.63   24.74
  -5   4  -4  271.97   24.77
   5  -4   4  330.16   35.58
   5  -4   4  231.81   31.48
  -5   4  -4  297.82   36.21
   5  -4   4  260.69   24.15
  -5   4  -4  294.51   32.55
   6  -4   4  491.61   44.82
   6  -4   4  436.66   28.80
  -6   4  -4  430.68   43.33
   6  -4   4  408.83   42.41
  -6   4  -4  436.31   42.76
  -7   4  -4  424.67   43.86
  -7   4  -4  423.83   46.02
   7  -4   4  427.88   44.19
  -8   4  -4   18.98   26.86
  -9  -3   4   71.18   31.47
   9   3  -4   30.43   25.87
   9   3  -4   74.45   34.07
   8   3  -4  255.15   39.30
  -8  -3   4  330.43   44.26
   8   3  -4  344.30   48.27
   7   3  -4  177.21   36.14
   7   3  -4  193.54   32.97
  -7  -3   4  121.29   31.71
  -6  -3   4  435.38   41.20
   6   3  -4  434.60   40.59
   6   3  -4  403.12   41.83
  -5  -3   4  210.11   28.35
   5   3  -4  207.18   31.59
   5   3  -4  221.84   29.09
  -4  -3   4  217.90   24.58
   4   3  -4  229.99   27.49
   4   3  -4  213.70   18.60
   4   3  -4  193.94   29.04
  -3  -3   4  399.08   26.86
   3   3  -4  372.93   30.10
   3   3  -4  401.99   24.13
   3   3  -4  352.63   30.70
   3   3  -4  342.64   24.66
   2   3  -4 1146.62   47.35
   2   3  -4 1209.25   37.31
   2   3  -4 1137.05   44.09
  -2  -3   4 1172.64   35.79
   2   3  -4 1162.65   43.31
   1   3  -4  210.73   11.44
  -1  -3   4  237.80   14.60
   1   3  -4  235.14   25.09
   1   3  -4  247.87   19.12
   1   3  -4  246.78   22.17
  -1  -3   4  212.00   18.08
   1   3  -4  280.31   24.10
   0   3  -4  183.97   21.19
   0   3  -4  187.66   14.25
   0   3  -4  222.86   18.26
   0   3  -4  163.29   18.51
   0   3  -4  201.89   21.18
   0  -3   4  190.71   11.26
   0   3  -4  136.45   23.79
   0   3  -4  179.21   19.25
   0  -3   4  188.03   17.10
  -1   3  -4  259.34   16.23
  -1   3  -4  174.41   13.80
   1  -3   4  230.37   19.48
  -1   3  -4  263.41   21.30
  -1   3  -4  264.73   22.39
  -1   3  -4  240.98   20.26
  -1   3  -4  254.57   28.06
  -2   3  -4 1141.96   36.98
  -2   3  -4 1124.97   32.95
  -2   3  -4 1040.13   50.20
   2  -3   4 1176.72   45.42
   2  -3   4 1120.75   38.17
  -2   3  -4 1124.20   36.50
  -3   3  -4  537.24   25.28
   3  -3   4  557.31   34.92
   3  -3   4  589.12   29.99
  -3   3  -4  611.06   32.08
   3  -3   4  598.56   28.62
  -3   3  -4  571.74   28.85
  -3   3  -4  594.35   40.42
  -4   3  -4   80.22   15.71
   4  -3   4  103.04   20.57
   4  -3   4   85.35   16.22
  -4   3  -4  103.33   21.34
  -4   3  -4   56.50   19.10
   4  -3   4   72.12   16.20
   5  -3   4    1.77   10.75
   5  -3   4   35.45   22.53
   5  -3   4    0.28   11.41
  -5   3  -4  -15.24   13.53
   5  -3   4  -15.57   13.80
  -5   3  -4    8.86   17.19
  -5   3  -4    7.35   18.07
   5  -3   4   14.95   14.87
   6  -3   4  213.25   30.55
   6  -3   4  223.99   22.65
   6  -3   4  220.09   35.44
   6  -3   4  265.29   25.48
  -6   3  -4  249.42   26.74
  -6   3  -4  228.04   34.39
  -6   3  -4  281.36   34.66
  -7   3  -4    8.46   23.04
  -7   3  -4  -42.54   15.44
   7  -3   4   -3.16   25.62
  -7   3  -4    4.73   21.56
   8  -3   4   11.69   30.05
  -8   3  -4   52.77   29.44
  -9   3  -4   49.33   31.13
   9  -3   4   32.38   34.62
   9   2  -4  189.97   38.11
   9   2  -4  166.06   40.45
  -9  -2   4  204.34   40.22
  -8  -2   4  241.19   38.94
   8   2  -4  269.95   43.60
   8   2  -4  164.20   33.81
   7   2  -4  479.68   44.82
  -7  -2   4  538.96   46.48
   7   2  -4  498.66   49.89
   6   2  -4  434.73   39.64
   6   2  -4  353.31   39.93
  -6  -2   4  428.98   40.48
   5   2  -4  177.05   27.85
  -5  -2   4  203.49   26.10
   5   2  -4  127.30   23.23
   4   2  -4   68.91   22.30
   4   2  -4  106.02   20.96
  -4  -2   4   72.81   17.39
   3   2  -4  249.79   24.06
   3   2  -4  252.00   18.11
   3   2  -4  246.03   27.01
  -3  -2   4  227.67   20.65
   2   2  -4  653.34   32.66
   2   2  -4  656.18   28.20
  -2  -2   4  650.70   26.81
   2   2  -4  619.69   35.54
   2   2  -4  638.84   21.94
   1   2  -4    5.31    4.63
   1   2  -4   23.69   11.20
   1   2  -4   14.62    8.46
   1   2  -4   13.92   12.48
  -1  -2   4   31.07    6.86
  -1  -2   4   13.50    8.64
   1   2  -4   37.20   13.00
   0   2  -4  219.08   17.67
   0   2  -4  208.12   18.58
   0   2  -4  196.25   20.76
   0  -2   4  172.81   14.15
   0   2  -4  164.54   18.60
   0   2  -4  192.49   15.63
  -1   2  -4  217.70   18.36
  -1   2  -4  210.92   22.36
  -1   2  -4  208.74   19.67
  -1   2  -4  220.14   16.67
   1  -2   4  188.84   17.54
  -1   2  -4  186.46   18.06
  -1   2  -4  186.09   15.03
   1  -2   4  202.79   16.17
  -1   2  -4  210.70   13.26
   2  -2   4   36.87   12.17
  -2   2  -4   67.19   14.21
   2  -2   4   25.14   16.29
  -2   2  -4   37.56   13.14
   2  -2   4   -4.00   12.82
  -2   2  -4   29.47   16.66
  -2   2  -4   70.70   16.84
  -3   2  -4   51.87   14.48
  -3   2  -4   53.55   18.47
   3  -2   4   34.25   15.27
   3  -2   4   43.29   18.03
   3  -2   4   63.53   15.11
   4  -2   4  283.64   20.40
  -4   2  -4  299.86   27.99
  -4   2  -4  371.49   31.96
  -4   2  -4  281.48   25.30
   4  -2   4  302.61   23.63
   4  -2   4  351.16   32.18
   4  -2   4  299.16   27.74
  -5   2  -4  649.28   35.83
   5  -2   4  603.11   31.54
   5  -2   4  596.70   39.77
   5  -2   4  610.79   45.85
  -5   2  -4  609.33   42.00
  -5   2  -4  556.72   40.16
   5  -2   4  624.44   30.69
   6  -2   4  587.17   33.23
  -6   2  -4  503.16   41.90
  -6   2  -4  580.20   45.76
  -6   2  -4  482.44   35.52
   6  -2   4  525.81   47.57
   6  -2   4  514.54   41.05
   6  -2   4  542.94   32.09
   7  -2   4   33.93   28.34
  -7   2  -4   13.33   18.66
  -7   2  -4   15.13   23.92
   7  -2   4    4.90    9.83
  -8   2  -4   52.64   27.59
   8  -2   4   39.38   32.41
  -8   2  -4   47.81   22.13
  -9   2  -4  167.29   40.06
   9  -2   4  197.82   44.02
   9   1  -4   40.66   29.77
  -9  -1   4   12.32   29.18
   9   1  -4   44.77   25.14
   8   1  -4   22.12   26.17
   8   1  -4   13.65   21.51
  -8  -1   4   17.14   22.60
   7   1  -4   22.91   20.35
  -7  -1   4   56.63   26.46
   7   1  -4   64.95   26.41
   6   1  -4  153.96   26.72
  -6  -1   4  158.10   28.08
   6   1  -4  133.59   29.18
   5   1  -4    1.42   17.29
   5   1  -4    5.96   16.24
  -5  -1   4   20.21   17.27
   4   1  -4    6.88   14.42
   4   1  -4   26.67   17.10
  -4  -1   4   11.51   14.89
  -4  -1   4   -2.82    7.28
   3   1  -4  256.55   23.55
   3   1  -4  233.90   24.41
  -3  -1   4  282.09   23.24
   2   1  -4  768.02   32.51
   2   1  -4  755.57   36.50
  -2  -1   4  805.27   28.04
  -1  -1   4  632.63   18.62
   1   1  -4  621.09   27.95
   1   1  -4  616.35   29.46
   1   1  -4  617.50   25.00
  -1  -1   4  625.41   18.70
   0   1  -4 6986.15  113.63
   0  -1   4 6888.62   86.16
   0   1  -4 7151.60   91.34
   0   1  -4 6961.57   90.90
   0   1  -4 6995.46  118.10
   0   1  -4 6969.45  101.69
   0   1  -4 7066.67  106.58
   1  -1   4 1220.32   41.24
  -1   1  -4 1221.02   20.13
  -1   1  -4 1143.07   42.41
  -1   1  -4 1208.62   39.81
  -1   1  -4 1232.96   36.57
   1  -1   4 1185.18   33.85
  -1   1  -4 1249.41   29.55
  -1   1  -4 1166.24   35.89
  -1   1  -4 1156.81   28.31
  -2   1  -4  201.24   18.28
  -2   1  -4  209.82   21.93
   2  -1   4  210.37   23.23
   2  -1   4  193.53   18.58
  -2   1  -4  197.83   19.39
  -3   1  -4  537.06   31.33
  -3   1  -4  555.40   35.76
   3  -1   4  559.95   32.92
   3  -1   4  570.78   19.72
  -3   1  -4  565.41   31.39
   3  -1   4  538.34   36.90
   3  -1   4  573.48   26.96
   4  -1   4  885.53   29.43
  -4   1  -4  864.06   41.11
   4  -1   4  910.19   43.64
   4  -1   4  881.91   34.30
   4  -1   4  945.26   49.05
  -4   1  -4  844.85   39.49
  -5   1  -4  427.54   32.49
   5  -1   4  458.76   26.48
   5  -1   4  518.07   43.47
  -5   1  -4  475.96   37.99
   5  -1   4  428.03   34.36
   5  -1   4  427.91   28.42
   6  -1   4  503.19   40.46
  -6   1  -4  458.05   37.02
   6  -1   4  432.66   43.07
   6  -1   4  502.22   32.70
  -6   1  -4  395.00   39.70
   6  -1   4  414.63   29.08
  -7   1  -4   43.96   22.03
   7  -1   4   67.18   20.33
  -7   1  -4  131.58   30.61
   7  -1   4   76.07   29.94
   8  -1   4  149.97   40.84
  -8   1  -4  254.89   39.73
  -8   1  -4  183.55   31.21
  -9   1  -4   28.10   29.86
   9  -1   4   35.49   35.18
  -9   1  -4   26.45   25.77
  -9   0   4  160.78   38.75
   9   0  -4   89.95   33.83
   9   0  -4   81.57   28.75
  -8   0   4  133.36   33.98
   8   0  -4  138.27   33.55
   8   0  -4  104.49   28.34
   7   0  -4    9.07   18.15
  -7   0   4   -0.46   21.58
   7   0  -4    8.38   22.89
   6   0  -4   63.90   22.12
  -6   0   4   21.66   20.08
  -6   0   4   43.25   13.15
   6   0  -4   50.85   22.77
   5   0  -4  385.52   32.64
  -5   0   4  300.92   29.69
  -5   0   4  281.14   16.29
   5   0  -4  283.96   30.58
  -4   0   4  806.31   41.36
   4   0  -4  820.12   41.87
   4   0  -4  753.14   42.04
  -3   0   4 2382.25   47.36
  -3   0   4 2460.73   61.99
   3   0  -4 2245.50   64.09
   3   0  -4 2352.58   63.02
   2   0  -4  648.42   30.60
   2   0  -4  667.45   32.57
  -2   0   4  669.85   28.46
   1   0  -4  905.07   34.72
   1   0  -4  892.03   28.00
   1   0  -4  883.99   28.57
   1   0  -4  859.48   31.75
   0   0  -4  122.73   12.75
   0   0  -4  147.59   15.62
   0   0  -4  130.04   10.67
   0   0  -4  134.66   10.54
   0   0  -4  135.25   17.08
  -1   0  -4 2251.50   48.02
   1   0   4 2322.11   40.11
  -1   0  -4 2189.78   32.93
  -1   0  -4 2322.59   48.38
   1   0   4 2181.75   55.18
  -1   0  -4 2162.10   51.37
  -1   0  -4 2163.07   32.60
   1   0   4 2187.54   44.06
  -1   0  -4 2155.60   54.96
   2   0   4 1485.59   25.09
  -2   0  -4 1454.35   35.06
  -2   0  -4 1470.84   43.55
  -2   0  -4 1439.62   45.12
   2   0   4 1454.71   42.39
   3   0   4   -6.53    7.51
   3   0   4    1.64   11.24
   3   0   4   -1.64   16.60
  -3   0  -4   -8.93   12.42
  -3   0  -4   -1.00   11.02
  -3   0  -4    7.48   13.70
   4   0   4  409.16   36.12
   4   0   4  418.27   21.78
  -4   0  -4  398.98   33.24
   4   0   4  420.45   25.41
  -4   0  -4  445.12   32.62
  -5   0  -4  273.64   31.90
   5   0   4  259.42   23.55
   5   0   4  265.24   35.77
   5   0   4  281.74   22.13
  -5   0  -4  307.13   30.14
   6   0   4  183.75   24.85
  -6   0  -4  204.55   28.00
  -6   0  -4  153.95   29.75
   6   0   4  208.37   23.28
   6   0   4  200.33   34.08
   7   0   4   49.11   19.54
  -7   0  -4   40.40   22.47
   7   0   4   52.18   31.06
  -7   0  -4   34.28   24.69
  -8   0  -4   33.14   22.36
   8   0   4   54.63   20.20
   8   0   4   68.28   35.40
  -8   0  -4   17.76   26.76
   9   0   4  -51.83   27.82
  -9   0  -4   -0.28   25.67
  -9   0  -4   -3.75   21.64
   9  -1  -4  178.70   38.36
  -9   1   4  150.34   39.94
   9  -1  -4  171.05   36.14
   8  -1  -4  385.83   43.67
  -8   1   4  380.60   46.24
   8  -1  -4  334.30   41.06
  -7   1   4  979.98   59.92
  -7   1   4 1119.32   41.59
   7  -1  -4 1110.91   60.41
   7  -1  -4 1066.02   61.26
  -6   1   4   76.49   14.16
   6  -1  -4   79.41   22.04
  -6   1   4   69.11   24.65
   6  -1  -4   74.21   24.40
  -5   1   4  436.05   35.68
   5  -1  -4  505.00   37.32
   5  -1  -4  447.49   36.05
   4  -1  -4 1374.80   52.53
   4  -1  -4 1442.87   51.77
  -4   1   4 1396.59   53.69
  -4   1   4 1405.44   39.29
  -3   1   4 2417.97   56.02
  -3   1   4 2381.43   64.84
   3  -1  -4 2416.11   64.42
   3  -1  -4 2410.92   63.46
   2  -1  -4   42.79   14.01
   2  -1  -4   23.88   10.46
   2  -1  -4   16.48   13.35
   2  -1  -4   25.62   11.56
   1  -1  -4   37.64   11.54
   1  -1  -4   62.72   12.85
   1  -1  -4   59.31   11.85
   1  -1  -4   42.41   12.36
   0  -1  -4   38.55   12.09
   0  -1  -4   44.75   10.97
   0  -1  -4   76.54   14.11
   0  -1  -4   36.14    9.37
   1   1   4  131.19   10.88
   1   1   4  132.45   11.78
  -1  -1  -4  126.93   16.85
   1   1   4  127.68   17.96
  -1  -1  -4  105.88   16.22
  -2  -1  -4   13.66   14.20
  -2  -1  -4   17.63   13.45
   2   1   4    7.52   11.04
   2   1   4   22.48   17.43
  -2  -1  -4    6.38    9.19
   2   1   4   34.08   10.78
   3   1   4   91.82   13.18
   3   1   4   72.99   15.07
  -3  -1  -4  118.95   15.47
  -3  -1  -4   84.05   17.92
   3   1   4  103.95   21.95
  -3  -1  -4  102.12   18.95
   4   1   4   26.41   13.42
  -4  -1  -4   36.53   15.98
   4   1   4    2.09   17.79
   4   1   4    0.81    9.77
  -4  -1  -4   30.97   17.49
   5   1   4   -0.91   20.32
  -5  -1  -4   22.43   17.52
   5   1   4    1.29   11.24
   5   1   4   21.67   15.13
  -5  -1  -4    5.34   18.49
  -6  -1  -4   33.20   23.52
  -6  -1  -4    9.81   16.57
   6   1   4    4.93   14.01
   6   1   4   46.28   19.12
   6   1   4   55.92   29.61
  -7  -1  -4   82.75   27.60
   7   1   4   86.71   23.21
   7   1   4   42.53   32.41
  -7  -1  -4   51.58   28.81
   8   1   4   72.70   23.31
   8   1   4   60.26   35.85
  -8  -1  -4   11.98   26.97
  -8  -1  -4   61.19   28.67
  -9  -1  -4   45.81   30.51
   9   1   4   64.31   36.76
  -9  -1  -4   83.14   33.83
   9  -2  -4  235.60   39.80
  -9   2   4  275.40   46.94
   9  -2  -4  341.37   45.59
  -8   2   4  521.12   34.50
   8  -2  -4  449.23   45.38
  -8   2   4  440.45   48.11
   8  -2  -4  531.49   47.65
   7  -2  -4  207.64   31.94
  -7   2   4  256.30   38.61
   7  -2  -4  281.95   34.89
  -7   2   4  290.57   24.36
   6  -2  -4  518.12   40.67
  -6   2   4  555.43   45.08
   5  -2  -4   79.74   19.59
  -5   2   4   67.78   20.73
   5  -2  -4   24.17   17.28
  -5   2   4   64.04   17.58
   4  -2  -4   61.66   17.84
   4  -2  -4   93.52   18.32
  -4   2   4   43.10   17.19
  -4   2   4   50.41   15.45
   3  -2  -4 1233.71   49.20
  -3   2   4 1340.54   47.29
  -3   2   4 1291.95   29.31
   3  -2  -4 1315.80   49.32
  -3   2   4 1247.20   50.01
   3  -2  -4 1254.29   42.42
   2  -2  -4   56.37   15.87
  -2   2   4   54.22    6.17
   2  -2  -4   49.04   17.18
   2  -2  -4   67.55   14.15
   2  -2  -4   50.30   12.45
  -2   2   4   47.24   15.31
  -1   2   4   15.59   15.36
   1  -2  -4   14.73   13.21
   1  -2  -4   -4.04    5.97
   1  -2  -4   -8.98   10.16
   1  -2  -4    9.89   11.64
   1  -2  -4   11.18   10.23
   0  -2  -4   80.16   16.10
   0  -2  -4   82.16   14.64
   0   2   4   62.99   13.45
  -1  -2  -4   64.14   16.03
   1   2   4   64.64   10.96
   1   2   4   69.59   17.36
  -1  -2  -4   53.05   15.69
  -2  -2  -4  194.80   22.37
  -2  -2  -4  199.21   22.60
   2   2   4  182.96   25.20
   2   2   4  187.97   19.32
   2   2   4  209.85   18.32
   2   2   4  200.46   14.70
  -2  -2  -4  217.54   17.84
   3   2   4  690.70   42.66
   3   2   4  691.30   30.35
  -3  -2  -4  671.39   29.39
   3   2   4  722.02   33.41
  -3  -2  -4  713.42   38.84
   3   2   4  685.58   28.74
  -3  -2  -4  700.41   39.83
   4   2   4  215.01   23.17
   4   2   4  207.82   19.64
  -4  -2  -4  174.37   26.36
  -4  -2  -4  163.22   26.03
   4   2   4  230.60   21.25
   4   2   4  222.15   31.77
  -5  -2  -4  563.77   44.17
   5   2   4  637.24   34.60
   5   2   4  626.01   34.10
   5   2   4  587.78   48.09
  -5  -2  -4  556.76   40.97
   6   2   4  361.18   44.78
  -6  -2  -4  391.95   41.51
   6   2   4  500.59   34.26
  -6  -2  -4  510.38   43.48
   6   2   4  459.99   33.84
   7   2   4  335.04   47.52
  -7  -2  -4  253.80   37.12
  -7  -2  -4  284.45   41.41
   7   2   4  310.59   30.31
   7   2   4  281.74   30.33
   8   2   4    5.36   31.73
  -8  -2  -4   69.62   29.51
  -8  -2  -4   65.32   29.64
   8   2   4   73.35   24.32
  -9  -2  -4   39.47   30.42
  -9  -2  -4   19.23   27.73
   9   2   4   75.45   39.22
  -9   3   4   14.51   17.83
  -9   3   4  -28.30   25.50
   9  -3  -4   26.35   22.68
   9  -3  -4   -2.88   19.19
  -8   3   4   25.82   18.88
  -8   3   4   34.71   29.14
   8  -3  -4   48.28   25.04
  -7   3   4  -25.13   20.81
   7  -3  -4   11.33   19.27
   6  -3  -4   21.11   20.24
  -6   3   4   63.92   25.42
   6  -3  -4   83.07   24.70
   5  -3  -4  174.64   24.29
  -5   3   4  139.65   25.27
   5  -3  -4  102.46   23.06
  -5   3   4  100.15   26.25
   4  -3  -4    3.90   13.14
  -4   3   4   29.74    9.89
   4  -3  -4   28.77   17.44
  -4   3   4   -1.91   15.28
   4  -3  -4  -21.10   13.90
  -4   3   4    9.24   15.34
   4  -3  -4    3.65   10.52
   3  -3  -4   28.98   10.81
  -3   3   4   37.11    9.77
   3  -3  -4   22.39   12.75
   3  -3  -4   17.75   14.00
  -3   3   4   32.97   16.31
   3  -3  -4   36.05   17.63
   2  -3  -4    2.35   14.79
  -2   3   4   15.34    7.45
   2  -3  -4   10.53   13.69
   2  -3  -4   16.96   10.10
   2  -3  -4    7.67    8.94
  -2   3   4   11.26   14.15
   2  -3  -4   -1.76    9.57
   1  -3  -4  112.30   14.13
   1  -3  -4  106.94   15.22
  -1   3   4   72.07   13.25
  -1   3   4   96.84   22.21
   1  -3  -4   66.64   18.98
   0  -3  -4   80.89   18.37
   0  -3  -4   93.10   16.56
   0   3   4  102.08   15.47
   0   3   4   72.41   20.48
   1   3   4 1488.84   39.10
  -1  -3  -4 1410.89   53.46
  -1  -3  -4 1498.85   48.17
   1   3   4 1437.34   49.01
  -2  -3  -4  389.35   31.58
  -2  -3  -4  428.33   20.78
   2   3   4  452.70   34.05
   2   3   4  442.27   26.77
  -2  -3  -4  443.45   32.59
   2   3   4  444.36   29.80
   2   3   4  439.98   21.53
   3   3   4  304.77   24.50
  -3  -3  -4  320.80   23.37
   3   3   4  346.61   27.63
  -3  -3  -4  339.93   30.29
   3   3   4  291.58   31.48
   3   3   4  349.70   22.93
  -3  -3  -4  319.16   31.72
   4   3   4  365.81   29.77
   4   3   4  433.87   39.94
  -4  -3  -4  326.24   34.37
   4   3   4  335.45   25.66
  -4  -3  -4  323.06   34.90
   4   3   4  372.58   28.57
   5   3   4  280.28   37.01
   5   3   4  343.14   31.45
   5   3   4  360.86   29.52
  -5  -3  -4  272.62   35.76
   5   3   4  330.45   28.85
  -5  -3  -4  340.00   38.04
   6   3   4  226.16   27.60
  -6  -3  -4  201.62   34.69
  -6  -3  -4  241.25   37.84
   6   3   4  191.23   25.87
   6   3   4  133.78   34.20
   7   3   4  181.85   28.62
  -7  -3  -4  204.07   36.15
  -7  -3  -4  169.70   36.31
   7   3   4  187.94   38.70
   7   3   4  161.97   26.78
  -8  -3  -4   59.03   32.11
   8   3   4   49.99   30.64
  -8  -3  -4   88.03   33.97
   8   3   4  101.97   26.23
   8  -4  -4  -14.40   16.58
  -8   4   4   15.11   24.55
   8  -4  -4   19.26   23.08
   7  -4  -4  146.95   30.73
   7  -4  -4  127.06   25.68
  -7   4   4  118.86   32.49
   6  -4  -4    0.04   19.31
   6  -4  -4   18.49   15.57
  -6   4   4  -44.84   12.90
   5  -4  -4  600.90   38.27
   5  -4  -4  651.48   46.25
  -5   4   4  636.25   48.61
  -5   4   4  610.62   47.59
   4  -4  -4  413.41   36.69
  -4   4   4  427.42   37.94
   4  -4  -4  467.56   39.26
  -4   4   4  402.75   37.88
   4  -4  -4  453.69   30.13
   3  -4  -4  357.69   25.65
  -3   4   4  384.32   21.43
  -3   4   4  398.54   35.70
   3  -4  -4  385.66   36.07
   3  -4  -4  447.60   23.51
   3  -4  -4  389.22   34.45
  -2   4   4  487.50   38.73
   2  -4  -4  461.37   35.74
  -2   4   4  492.14   21.61
  -2   4   4  523.30   22.74
   2  -4  -4  494.99   27.75
  -1   4   4  561.74   42.06
   1  -4  -4  574.90   37.52
  -1   4   4  543.17   25.29
   1  -4  -4  594.89   26.76
   0  -4  -4  234.82   21.74
   0   4   4  247.81   29.45
   0  -4  -4  235.53   27.19
   0   4   4  225.66   17.59
   0   4   4  238.96   20.49
  -1  -4  -4  152.23   23.69
   1   4   4  232.89   19.96
   1   4   4  149.04   21.58
   1   4   4  186.57   14.26
  -1  -4  -4  209.86   23.74
   1   4   4  196.35   29.31
   2   4   4  448.89   36.36
  -2  -4  -4  454.08   33.72
   2   4   4  558.34   31.25
   2   4   4  479.37   23.91
  -2  -4  -4  464.72   36.82
   2   4   4  488.41   39.89
   3   4   4  331.66   28.28
  -3  -4  -4  389.44   35.25
  -3  -4  -4  360.60   35.05
   3   4   4  369.80   34.91
   3   4   4  374.24   25.46
   3   4   4  373.12   31.62
   3   4   4  338.98   37.50
  -4  -4  -4  456.21   41.43
   4   4   4  494.67   32.10
   4   4   4  532.20   46.01
   4   4   4  451.36   34.36
  -4  -4  -4  500.47   42.55
   4   4   4  467.57   44.52
   4   4   4  560.57   37.19
   5   4   4  136.96   34.17
  -5  -4  -4  122.40   29.01
   5   4   4  111.27   22.39
   5   4   4  162.44   32.12
  -5  -4  -4  150.76   30.04
   5   4   4   73.02   21.38
   5   4   4  124.26   24.63
   6   4   4   55.34   20.54
   6   4   4   85.94   28.10
  -6  -4  -4   55.44   26.65
  -6  -4  -4   79.66   29.42
   6   4   4   89.04   33.67
   6   4   4   76.77   23.53
   7   4   4   -9.14   20.72
   7   4   4   -0.58   17.89
   7   4   4  -21.87   22.23
  -7  -4  -4   35.46   26.38
  -7  -4  -4   19.95   25.79
   8   4   4   16.46   26.47
   8   4   4    3.53   21.94
  -8  -4  -4   34.63   26.54
  -8  -4  -4  -21.20   23.22
   8  -5  -4  151.16   30.92
   8  -5  -4  137.99   34.59
  -8   5   4  152.04   40.42
   7  -5  -4  218.97   36.40
   7  -5  -4  255.78   33.35
  -7   5   4  181.80   40.23
  -6   5   4   39.39   27.14
   6  -5  -4  136.35   29.82
   6  -5  -4  110.01   23.38
  -5   5   4  234.44   35.83
   5  -5  -4  249.39   34.62
  -5   5   4  284.36   41.15
   5  -5  -4  315.18   30.90
  -4   5   4  402.46   42.77
   4  -5  -4  467.14   44.41
   4  -5  -4  412.59   33.58
  -3   5   4  971.09   56.18
   3  -5  -4  985.42   44.44
   3  -5  -4  929.69   55.48
   2  -5  -4   33.11   20.26
  -2   5   4   50.19   22.82
   1  -5  -4   -0.09   14.90
  -1   5   4   17.89   21.52
   1  -5  -4    3.93   11.53
   0  -5  -4    2.84   15.65
   0  -5  -4  -19.08   12.59
   0   5   4    3.88    8.74
   0   5   4    0.64   13.66
   0   5   4   -9.56   18.75
  -1  -5  -4   19.06   16.35
  -1  -5  -4   -9.00   14.95
   1   5   4  -11.42   20.92
   1   5   4  -14.59   14.74
   1   5   4   -1.15   10.70
   2   5   4   47.82   16.34
  -2  -5  -4   32.31   21.04
  -2  -5  -4   13.36   18.35
   2   5   4   32.51   20.29
   2   5   4   17.32   22.88
   3   5   4    2.99   22.34
  -3  -5  -4  -19.40   15.89
   3   5   4   29.94   23.16
   3   5   4  -10.54   17.25
   3   5   4   14.23   15.98
  -3  -5  -4    2.17   18.91
  -4  -5  -4   -5.07   18.65
   4   5   4    8.63   18.40
   4   5   4   22.31   19.02
   4   5   4    3.93   24.88
   4   5   4   52.56   27.12
  -4  -5  -4   33.06   22.22
   5   5   4  126.00   33.28
   5   5   4   94.93   32.47
  -5  -5  -4  100.02   30.50
  -5  -5  -4   97.06   29.96
   5   5   4   86.56   23.52
   5   5   4   83.12   21.55
   6   5   4  101.28   32.91
  -6  -5  -4   46.62   27.92
  -6  -5  -4   36.63   27.39
   6   5   4    5.81   14.77
   6   5   4   88.69   25.02
   6   5   4   53.98   23.09
   7   5   4    0.83   30.05
  -7  -5  -4   23.79   25.88
   7   5   4  -10.59   17.73
  -7  -5  -4   14.61   25.95
   7   5   4   97.31   26.90
   7  -6  -4  109.35   28.45
  -7   6   4  118.23   36.02
  -6   6   4    9.92   24.58
  -6   6   4   11.22   30.69
   6  -6  -4   14.92   17.57
  -5   6   4   70.67   29.39
   5  -6  -4   56.16   20.31
  -5   6   4   22.34   29.54
   5  -6  -4   73.76   30.10
   4  -6  -4    4.91   15.94
   4  -6  -4  -15.98   19.22
  -4   6   4  -64.62   23.08
  -3   6   4   17.40   25.16
   3  -6  -4   14.28   21.55
  -2   6   4  249.01   38.87
   2  -6  -4  206.19   33.27
  -1   6   4   66.31   27.94
   1  -6  -4   41.90   23.74
   0  -6  -4  117.22   21.22
   0   6   4   94.80   15.89
   0   6   4  102.71   29.04
   0  -6  -4  105.39   26.94
   1   6   4  180.83   34.37
   1   6   4  206.09   21.90
  -1  -6  -4  215.37   33.80
  -1  -6  -4  247.22   28.00
   2   6   4    4.32   20.46
   2   6   4   12.30   20.14
  -2  -6  -4  -29.17   16.27
   2   6   4   14.26   25.96
  -2  -6  -4   38.55   21.32
   2   6   4    9.96   16.18
  -3  -6  -4   21.94   21.78
   3   6   4   35.81   22.83
   3   6   4   59.92   25.66
   3   6   4   82.84   30.76
   3   6   4   75.02   19.76
  -3  -6  -4   48.53   24.94
  -4  -6  -4  329.45   39.44
   4   6   4  405.90   43.63
   4   6   4  366.61   38.26
   4   6   4  428.79   48.90
  -4  -6  -4  446.10   46.24
   4   6   4  370.73   33.17
  -5  -6  -4  285.46   40.91
  -5  -6  -4  255.47   39.42
   5   6   4  285.69   40.36
   5   6   4  260.15   30.60
   5   6   4  280.25   35.65
   5   6   4  293.69   43.36
   6   6   4   67.25   25.61
   6   6   4   75.63   24.80
  -6  -6  -4   98.69   33.47
  -6  -6  -4   43.31   27.95
   6   6   4  120.78   34.88
   6   6   4  134.33   36.54
   7   6   4  107.30   30.13
  -7  -6  -4  173.30   41.35
  -6   7   4  138.14   41.32
  -6   7   4  186.25   40.67
   6  -7  -4  100.11   26.41
   5  -7  -4   98.91   31.58
  -5   7   4   38.62   32.40
   5  -7  -4   62.43   22.99
  -5   7   4  111.18   34.05
  -4   7   4  149.93   38.07
   4  -7  -4  124.92   31.82
   3  -7  -4    3.41   22.96
  -3   7   4   -9.24   26.14
  -2   7   4   66.84   30.58
   2  -7  -4   11.77   23.18
   1  -7  -4  235.35   35.09
  -1   7   4  147.48   21.07
  -1   7   4  198.93   40.41
   0   7   4  127.99   21.95
   0  -7  -4  118.38   31.96
   0   7   4  185.18   37.60
   1   7   4  453.91   52.86
  -1  -7  -4  488.02   47.99
   1   7   4  471.90   32.61
   2   7   4   43.96   21.27
   2   7   4   31.77   27.23
   2   7   4   42.62   25.46
  -2  -7  -4  110.21   31.34
  -2  -7  -4   22.73   22.59
   3   7   4  105.48   23.91
   3   7   4  103.98   35.83
  -3  -7  -4  100.79   28.20
  -3  -7  -4   70.92   29.01
   3   7   4   88.69   28.51
  -4  -7  -4  133.99   31.74
  -4  -7  -4  197.26   38.33
   4   7   4  166.66   40.84
   4   7   4  142.29   30.13
   4   7   4  169.02   28.79
   4   7   4  188.83   35.37
  -5  -7  -4  146.15   36.49
  -5  -7  -4   71.77   31.27
   5   7   4  146.61   36.67
   5   7   4  114.87   29.61
   5   7   4  117.90   40.34
   5   7   4  131.03   26.60
   6   7   4   50.25   30.47
   6   7   4   46.05   25.28
  -6  -7  -4   -4.36   25.92
   6   7   4    2.70   22.86
  -6  -7  -4    7.14   25.84
  -5   8   4  138.83   41.55
  -5   8   4  209.35   42.21
   5  -8  -4  141.58   36.51
   4  -8  -4  210.65   41.28
  -4   8   4  219.19   48.35
   3  -8  -4  179.36   38.33
  -3   8   4  213.23   42.98
  -2   8   4  101.18   38.76
   2  -8  -4  199.89   37.77
  -2   8   4  193.54   26.56
  -1   8   4  217.09   43.78
  -1   8   4  187.01   25.12
   1  -8  -4  142.34   33.12
   0   8   4  152.41   39.23
   0   8   4  210.76   27.13
   0  -8  -4  137.64   32.52
  -1  -8  -4  446.66   49.55
   1   8   4  438.22   56.12
   1   8   4  423.54   34.15
  -2  -8  -4   25.07   23.60
   2   8   4  -22.42   27.82
   2   8   4   33.50   20.92
   2   8   4   19.28   24.27
   3   8   4    2.66   33.77
   3   8   4  -21.14   19.35
  -3  -8  -4    5.29   21.96
  -3  -8  -4  -14.07   23.36
   3   8   4   27.56   25.18
   4   8   4    5.87   33.53
   4   8   4   -5.14   20.50
   4   8   4   -0.16   22.44
  -4  -8  -4   12.44   22.89
  -4  -8  -4   -3.43   24.50
  -3   9   4   78.97   40.43
   3  -9  -4   45.50   32.28
  -2   9   4   17.43   35.27
   2  -9  -4   35.16   30.91
  -2   9   4    1.97   18.55
  -1   9   4   18.46   34.28
  -1   9   4  -44.51   17.71
   1  -9  -4  -58.54   21.62
   0   9   4  -13.27   18.00
   0   9   4   -2.15   32.14
   0  -9  -4  -71.14   19.25
   1   9   4  -14.41   33.86
   1   9   4    1.24   21.13
  -1  -9  -4   10.15   27.93
   2   9   4   -9.63   21.72
   2   9   4   14.63   25.21
  -2  -9  -4  -43.09   23.39
   2   9   4   -0.73   33.86
   1  10  -5   -6.48   20.77
   1  10  -5   -7.86   20.94
   1  10  -5   27.40   37.69
   1  10  -5   -7.21   25.66
   0  10  -5   25.78   35.99
   0  10  -5  -17.40   26.20
   0  10  -5   25.22   24.71
   0  10  -5   -4.37   20.67
  -1  10  -5   -0.06   26.77
  -1  10  -5   12.68   35.30
  -1  10  -5   21.82   24.44
  -1  10  -5   22.88   22.94
  -2  10  -5   23.42   37.70
  -2  10  -5   32.54   30.15
   4   9  -5   79.65   28.23
   4   9  -5   43.69   30.82
   3   9  -5   75.73   37.55
   3   9  -5   53.89   24.69
   3   9  -5   57.29   32.63
   2   9  -5    6.12   33.85
   2   9  -5  -62.83   19.76
   2   9  -5    5.76   20.70
   1   9  -5  156.57   36.49
   1   9  -5  116.98   28.24
   1   9  -5  144.20   26.69
   1   9  -5  134.33   42.24
   0   9  -5  200.75   39.40
   0   9  -5  227.17   33.80
   0   9  -5  248.66   49.56
   0   9  -5  210.09   29.73
  -1   9  -5  216.45   48.59
  -1   9  -5  137.32   28.77
  -1   9  -5  137.91   34.96
  -1   9  -5  117.47   27.86
  -2   9  -5    8.47   20.28
  -2   9  -5    3.26   28.46
  -2   9  -5   15.79   22.54
  -3   9  -5  171.67   30.93
  -3   9  -5  265.40   49.69
  -3   9  -5  194.76   33.19
  -4   9  -5   -8.98   27.76
  -4   9  -5    6.07   21.23
   5   8  -5  142.63   36.88
   5   8  -5  206.14   41.70
   5   8  -5  246.55   34.49
   4   8  -5  149.18   29.52
   4   8  -5  177.79   38.25
   4   8  -5  187.67   35.85
   3   8  -5  110.91   26.22
   3   8  -5  131.38   39.77
   3   8  -5  177.99   38.11
   3   8  -5  137.10   32.42
   2   8  -5  184.92   41.47
   2   8  -5  176.08   36.44
   2   8  -5  209.40   30.70
   1   8  -5   94.05   37.55
   1   8  -5   88.72   24.97
   1   8  -5   89.77   30.39
   1   8  -5   54.98   21.42
   0   8  -5   71.06   29.30
   0   8  -5   57.54   21.20
   0   8  -5   45.27   21.68
   0   8  -5   56.92   35.30
  -1   8  -5  328.09   35.09
  -1   8  -5  332.29   41.58
  -1   8  -5  300.59   49.65
  -1   8  -5  297.57   32.46
   2  -8   5   65.94   19.26
  -2   8  -5   74.84   24.04
  -2   8  -5   30.60   34.22
  -2   8  -5   47.84   21.71
  -3   8  -5  326.25   35.53
  -3   8  -5  370.13   53.36
  -3   8  -5  377.72   35.26
  -4   8  -5   19.67   27.23
  -4   8  -5   15.44   20.22
  -4   8  -5    5.42   19.24
  -5   8  -5   54.40   23.59
  -5   8  -5   33.91   31.55
  -6   8  -5  -31.40   32.10
  -6   8  -5   40.93   22.64
   6   7  -5   36.19   27.52
   6   7  -5  -27.80   23.15
   5   7  -5   19.15   26.70
   5   7  -5   74.67   30.10
   5   7  -5   47.27   21.13
   4   7  -5   79.69   28.66
   4   7  -5  120.15   30.74
   4   7  -5  123.13   24.94
   3   7  -5  113.74   24.26
   3   7  -5   25.62   21.55
   3   7  -5   80.14   25.83
   3   7  -5  100.20   29.99
   2   7  -5   19.09   24.78
   2   7  -5   34.50   22.50
   2   7  -5    8.84   15.87
   2   7  -5   35.71   20.50
   2   7  -5   32.07   28.91
   1   7  -5   77.14   32.87
   1   7  -5   62.30   21.50
   1   7  -5   46.11   21.31
   1   7  -5   52.40   24.04
   1   7  -5   48.64   18.07
   0   7  -5  149.82   26.07
   0   7  -5  138.60   22.94
   0   7  -5  128.12   29.72
   0   7  -5  155.86   38.93
  -1   7  -5   -3.51   26.72
  -1   7  -5    0.88   17.36
  -1   7  -5    8.63   17.84
  -1   7  -5    0.20   19.38
  -2   7  -5   16.83   18.25
  -2   7  -5   15.49   26.80
  -2   7  -5   13.74   17.62
  -3   7  -5   70.49   20.49
   3  -7   5   -1.38    7.87
  -3   7  -5   33.76   19.67
  -3   7  -5   42.51   28.05
  -4   7  -5   62.29   26.32
  -4   7  -5   80.59   21.78
  -4   7  -5  139.44   36.12
  -5   7  -5    7.19   19.82
  -5   7  -5  -23.50   20.08
  -5   7  -5  -15.90   20.66
  -6   7  -5   41.45   21.14
  -6   7  -5   85.98   37.34
  -6   7  -5   77.33   30.47
  -7   7  -5   84.40   31.90
  -7  -6   5   84.49   29.20
   7   6  -5   71.23   33.25
   7   6  -5   40.51   25.67
  -6  -6   5    9.42   23.30
   6   6  -5   24.79   24.39
   6   6  -5   -2.59   24.82
   5   6  -5    1.91   16.30
   5   6  -5  -13.79   18.10
  -5  -6   5   20.80   20.35
   5   6  -5   -0.60   21.05
   4   6  -5   20.98   23.58
   4   6  -5    0.40   20.61
  -4  -6   5   17.07   18.74
   4   6  -5   46.00   25.87
   4   6  -5   22.66   17.43
   3   6  -5    4.07   16.51
   3   6  -5    5.70   22.00
  -3  -6   5   27.96   16.10
   3   6  -5   11.18   21.19
   3   6  -5   16.51   23.62
   2   6  -5   98.96   17.20
   2   6  -5   62.92   20.07
  -2  -6   5   75.78   16.30
   2   6  -5   55.38   26.72
   2   6  -5   96.25   25.47
   2   6  -5   58.04   22.73
   1   6  -5    8.42   16.91
   1   6  -5    5.97   20.23
   1   6  -5   11.20   15.97
  -1  -6   5   10.99   12.95
   1   6  -5   -1.20    7.71
   1   6  -5   -9.95   22.76
   0  -6   5   47.47   13.46
   0   6  -5   44.74   17.86
   0   6  -5   65.06   26.39
   0   6  -5   86.55   18.58
   0   6  -5   37.83   18.05
   0   6  -5   15.24   19.65
  -1   6  -5  506.29   49.16
  -1   6  -5  531.69   31.61
  -1   6  -5  502.42   33.64
   1  -6   5  457.66   33.62
  -1   6  -5  497.89   39.15
   1  -6   5  487.06   28.55
  -1   6  -5  486.30   36.10
  -2   6  -5  506.75   31.36
   2  -6   5  393.38   32.37
  -2   6  -5  446.02   46.09
  -2   6  -5  447.54   31.56
   2  -6   5  391.81   31.55
  -2   6  -5  458.75   32.53
  -2   6  -5  474.83   36.15
  -3   6  -5   92.09   19.49
   3  -6   5  117.26   20.96
  -3   6  -5  131.42   23.88
  -3   6  -5   80.93   22.60
  -3   6  -5   98.43   32.29
  -4   6  -5  228.66   26.62
   4  -6   5  187.03   22.42
  -4   6  -5  175.42   36.01
  -4   6  -5  161.12   27.89
  -5   6  -5  256.47   41.32
  -5   6  -5  198.57   30.19
  -5   6  -5  145.20   23.91
  -6   6  -5  254.14   40.45
  -6   6  -5  171.03   33.85
  -6   6  -5  163.52   25.95
  -7   6  -5  109.24   34.31
  -7   6  -5  104.22   35.33
   8   5  -5   22.28   29.33
  -8  -5   5  -31.75   18.12
   8   5  -5   -6.74   20.39
   7   5  -5    0.58   22.02
  -7  -5   5   -6.00   21.10
   7   5  -5   26.97   23.49
   6   5  -5   30.31   23.05
   6   5  -5  -29.47   22.03
  -6  -5   5  -39.96   17.71
   5   5  -5    8.02   24.51
   5   5  -5   -8.77   17.93
  -5  -5   5   30.80   20.63
   4   5  -5   92.31   20.03
   4   5  -5  105.14   26.51
   4   5  -5  106.62   23.92
   4   5  -5  128.15   29.70
  -4  -5   5  154.27   23.82
   3   5  -5  139.63   20.69
   3   5  -5  149.69   27.65
   3   5  -5  168.34   28.05
  -3  -5   5  141.24   19.76
   3   5  -5  206.39   29.87
   2   5  -5  334.87   32.07
  -2  -5   5  371.54   24.50
   2   5  -5  356.40   34.57
   2   5  -5  355.35   34.25
   2   5  -5  376.33   29.23
   1   5  -5 1029.22   31.86
   1   5  -5  974.01   47.35
   1   5  -5  955.51   45.94
  -1  -5   5  992.68   32.69
   1   5  -5  985.71   41.82
   1   5  -5 1042.59   54.60
   0  -5   5  330.01   19.41
   0  -5   5  336.56   27.23
   0   5  -5  320.53   29.71
   0   5  -5  307.63   28.02
   0   5  -5  347.86   28.32
   0   5  -5  308.35   35.66
  -1   5  -5 1357.38   40.23
  -1   5  -5 1283.45   48.32
   1  -5   5 1255.52   47.33
  -1   5  -5 1351.90   64.51
   1  -5   5 1361.03   39.78
  -1   5  -5 1423.28   52.79
  -1   5  -5 1326.99   39.96
  -1   5  -5 1319.77   49.20
  -2   5  -5  720.26   33.49
  -2   5  -5  686.86   31.72
   2  -5   5  774.82   39.20
  -2   5  -5  653.59   35.88
  -2   5  -5  673.40   48.94
  -2   5  -5  734.72   39.67
  -2   5  -5  676.54   34.05
   2  -5   5  717.43   37.85
   3  -5   5  206.16   22.18
   3  -5   5  198.07   25.64
   3  -5   5  211.46   28.99
   3  -5   5  190.11   24.95
  -3   5  -5  210.15   22.77
  -3   5  -5  241.46   21.65
  -3   5  -5  201.49   24.09
  -3   5  -5  147.58   28.85
   4  -5   5  200.21   30.21
  -4   5  -5  222.65   24.18
   4  -5   5  208.19   28.86
   4  -5   5  220.95   27.43
   4  -5   5  220.54   23.27
  -4   5  -5  231.81   29.53
  -4   5  -5  299.76   38.49
   5  -5   5  256.54   25.88
  -5   5  -5  241.77   26.37
  -5   5  -5  236.13   38.10
   5  -5   5  244.73   34.23
  -6   5  -5  151.74   33.25
  -6   5  -5  132.93   32.22
  -7   5  -5  227.90   38.74
  -7   5  -5  198.99   39.17
  -8   5  -5   76.15   34.85
   8   4  -5   10.08   21.08
   8   4  -5   52.14   31.99
  -8  -4   5  -14.69   22.71
   7   4  -5   79.74   29.16
  -7  -4   5   83.60   29.23
   7   4  -5  153.84   37.96
   6   4  -5  257.26   38.09
   6   4  -5  250.96   35.51
  -6  -4   5  295.25   35.03
   5   4  -5   99.63   25.94
   5   4  -5  157.24   31.95
  -5  -4   5  116.51   24.96
   4   4  -5  403.12   29.23
  -4  -4   5  351.23   29.42
   4   4  -5  437.71   39.59
   4   4  -5  386.29   36.43
   4   4  -5  368.53   27.05
   3   4  -5  227.93   24.48
   3   4  -5  270.54   22.52
   3   4  -5  222.81   26.58
  -3  -4   5  244.97   21.81
   3   4  -5  246.56   30.20
  -2  -4   5  588.66   25.95
   2   4  -5  547.75   35.30
   2   4  -5  540.27   28.94
   2   4  -5  525.83   36.76
   2   4  -5  627.47   37.31
   1   4  -5   93.86   19.21
   1   4  -5  116.32    9.67
   1   4  -5   85.66   15.18
   1   4  -5   98.69   19.30
  -1  -4   5   99.46   16.70
   1   4  -5   74.86   21.12
  -1  -4   5   96.91   10.98
   0   4  -5   14.45    9.32
   0  -4   5   -7.43    7.12
   0   4  -5  -10.24   13.30
   0   4  -5   -2.29   10.93
   0  -4   5    3.54   11.83
   0   4  -5   29.17   14.34
   0   4  -5   -9.24   14.87
  -1   4  -5  344.51   26.59
  -1   4  -5  346.55   27.73
  -1   4  -5  304.76   25.32
  -1   4  -5  391.51   19.67
  -1   4  -5  360.59   34.82
   1  -4   5  391.39   25.68
  -1   4  -5  368.99   27.39
  -2   4  -5 1328.54   37.82
  -2   4  -5 1354.82   41.59
  -2   4  -5 1263.94   60.07
  -2   4  -5 1347.23   43.96
   2  -4   5 1414.04   55.49
   2  -4   5 1384.98   49.80
   2  -4   5 1348.72   46.81
  -2   4  -5 1334.85   47.37
  -2   4  -5 1370.25   49.03
   3  -4   5   52.83   15.81
   3  -4   5   37.25   17.65
  -3   4  -5   77.54   14.98
  -3   4  -5   69.31   14.80
  -3   4  -5   40.15   21.59
  -3   4  -5   73.79   16.85
   3  -4   5   43.92   18.98
  -4   4  -5   29.49   21.89
   4  -4   5   38.02   17.69
  -4   4  -5  -13.49   12.26
   4  -4   5   23.03   14.88
  -4   4  -5   44.26   18.10
   4  -4   5   26.52   16.29
   4  -4   5    7.27   16.78
   5  -4   5    3.89   16.89
  -5   4  -5   53.10   22.84
  -5   4  -5    7.32   14.14
   5  -4   5   38.42   21.28
  -5   4  -5   24.78   22.03
   5  -4   5   -4.66   14.59
  -6   4  -5   57.83   26.00
   6  -4   5   69.64   19.06
   6  -4   5   -1.15   13.37
  -6   4  -5   42.93   25.81
   7  -4   5    3.37   25.20
  -7   4  -5    4.10   24.28
  -7   4  -5    9.26   23.38
  -8   4  -5  -27.72   23.91
   8  -4   5  -19.30   27.12
  -9  -3   5    7.89   26.79
   9   3  -5  -11.39   22.25
   9   3  -5  -26.49   23.19
   8   3  -5  241.57   39.58
  -8  -3   5  230.96   39.01
   8   3  -5  169.60   40.34
   7   3  -5  108.82   32.36
   7   3  -5  122.55   29.15
  -7  -3   5  136.78   29.47
  -6  -3   5  231.20   33.06
   6   3  -5  271.11   35.17
   6   3  -5  191.50   36.33
   5   3  -5   -1.99   15.95
  -5  -3   5   17.90   19.19
   5   3  -5   20.20   20.03
   4   3  -5    3.20   17.89
  -4  -3   5   24.48   15.73
   4   3  -5    0.41   15.12
   4   3  -5   33.93   12.49
   3   3  -5  107.58   17.12
   3   3  -5   73.87   18.44
   3   3  -5   99.79   22.57
  -3  -3   5  102.09   16.47
  -2  -3   5  160.57   15.10
   2   3  -5  123.37   19.95
   2   3  -5  138.53   20.33
   2   3  -5  141.33   21.78
   2   3  -5  133.70   14.45
  -1  -3   5  134.72   16.26
   1   3  -5  158.03   16.60
   1   3  -5  181.42   21.89
  -1  -3   5  151.65   10.49
   1   3  -5  132.37   21.22
   1   3  -5  148.81   19.91
   0   3  -5  234.94   23.85
   0   3  -5  233.44   22.20
   0  -3   5  248.42   20.04
   0   3  -5  212.74   26.52
   0   3  -5  255.07   20.95
   0   3  -5  234.42   22.87
   0   3  -5  262.39   21.52
  -1   3  -5  101.72   20.04
   1  -3   5   71.73   14.82
  -1   3  -5  123.93   17.15
  -1   3  -5   92.10   11.20
  -1   3  -5  106.61   17.20
  -1   3  -5   86.75   20.52
  -1   3  -5   50.47   16.76
  -1   3  -5   86.71   14.89
  -2   3  -5   31.37   12.66
  -2   3  -5   38.98   12.85
   2  -3   5   29.23   15.60
   2  -3   5   45.33   14.01
   2  -3   5   29.19   14.52
  -2   3  -5   30.94   18.25
  -2   3  -5   23.87   14.74
   3  -3   5    6.92   15.45
   3  -3   5   12.79   11.24
   3  -3   5  -11.63   12.71
  -3   3  -5   19.17   13.27
  -3   3  -5  -16.87   13.31
  -3   3  -5    2.70   12.34
   4  -3   5  240.88   22.93
   4  -3   5  267.76   28.98
  -4   3  -5  249.25   30.19
   4  -3   5  211.65   28.42
   4  -3   5  249.39   24.48
  -4   3  -5  232.93   22.87
  -4   3  -5  130.60   19.47
   5  -3   5  475.08   41.94
   5  -3   5  387.39   31.45
  -5   3  -5  429.82   37.71
  -5   3  -5  436.28   39.82
   5  -3   5  461.49   30.37
  -5   3  -5  383.93   31.02
   5  -3   5  354.31   35.56
  -6   3  -5   85.75   26.48
  -6   3  -5   33.96   23.26
   6  -3   5   62.42   19.10
  -6   3  -5   24.03   17.59
   6  -3   5   70.96   31.22
   7  -3   5  301.93   44.80
  -7   3  -5  175.86   28.55
   7  -3   5  225.70   25.22
  -7   3  -5  222.31   36.01
  -7   3  -5  232.47   35.81
  -8   3  -5   25.28   27.05
   8  -3   5   45.59   33.25
   9  -3   5   76.73   38.07
  -9   3  -5   33.54   27.74
   9   2  -5   42.43   32.78
  -9  -2   5   59.91   31.22
   9   2  -5   -3.06   23.23
   8   2  -5   49.56   25.51
   8   2  -5   56.03   32.10
  -8  -2   5  -37.37   19.41
   7   2  -5   42.66   23.19
   7   2  -5   61.72   30.39
  -7  -2   5   40.10   25.86
   6   2  -5   18.66   19.51
   6   2  -5   26.30   24.05
  -6  -2   5    0.23   18.41
  -5  -2   5  -13.81   14.01
   5   2  -5    2.88   15.20
   5   2  -5   21.11   20.76
   4   2  -5  389.21   31.96
   4   2  -5  469.69   36.56
  -4  -2   5  436.64   30.70
   3   2  -5   76.79   19.41
   3   2  -5   65.12   13.67
   3   2  -5  107.20   20.06
  -3  -2   5   81.69   15.20
   2   2  -5  116.15   19.97
   2   2  -5  124.58   19.33
  -2  -2   5  145.02   14.76
   2   2  -5  122.52   16.94
   1   2  -5  349.01   28.26
   1   2  -5  306.05   13.81
   1   2  -5  305.66   24.89
  -1  -2   5  334.89   12.61
   1   2  -5  310.22   22.96
  -1  -2   5  301.82   19.03
   0  -2   5 2557.39   50.49
   0   2  -5 2417.67   59.82
   0   2  -5 2438.95   44.89
   0   2  -5 2492.07   59.17
   0   2  -5 2488.97   65.09
   0   2  -5 2582.86   68.58
   0   2  -5 2537.48   50.18
   1  -2   5 1559.34   40.69
  -1   2  -5 1596.62   51.74
  -1   2  -5 1588.24   31.79
  -1   2  -5 1585.44   46.98
  -1   2  -5 1514.76   55.79
  -1   2  -5 1505.24   48.40
  -1   2  -5 1610.33   39.75
  -1   2  -5 1637.45   34.35
  -2   2  -5 1157.04   45.04
   2  -2   5 1037.89   36.30
  -2   2  -5 1101.01   34.53
  -2   2  -5 1037.05   48.74
  -2   2  -5 1082.51   40.11
   2  -2   5 1055.22   42.28
   2  -2   5 1091.92   46.69
  -3   2  -5  746.61   43.75
   3  -2   5  793.69   39.88
  -3   2  -5  839.27   37.55
   3  -2   5  751.38   42.07
  -3   2  -5  797.43   35.22
   4  -2   5 1145.69   40.41
   4  -2   5 1249.98   34.03
   4  -2   5 1225.28   55.82
  -4   2  -5 1273.27   57.12
  -4   2  -5 1244.95   49.06
   4  -2   5 1179.31   51.07
  -4   2  -5 1203.56   46.93
   5  -2   5  646.02   41.72
  -5   2  -5  699.40   46.51
   5  -2   5  782.09   51.01
   5  -2   5  696.76   30.69
   5  -2   5  672.53   35.00
  -5   2  -5  684.91   43.13
  -5   2  -5  623.19   40.03
   6  -2   5  486.96   48.02
   6  -2   5  376.11   29.77
  -6   2  -5  357.51   33.10
  -6   2  -5  388.43   38.86
   7  -2   5   62.21   31.37
   7  -2   5  121.49   23.24
  -7   2  -5   96.82   28.80
  -7   2  -5  134.70   25.59
   8  -2   5   36.93   32.88
  -8   2  -5   67.11   28.43
  -8   2  -5   41.82   22.68
   9  -2   5   80.58   39.93
  -9   2  -5   74.03   28.57
  -9   2  -5   53.98   33.79
  -9  -1   5   33.39   29.81
   9   1  -5   30.40   31.00
   9   1  -5   33.14   24.44
   8   1  -5  111.84   34.23
   8   1  -5   73.37   28.40
  -8  -1   5   72.15   29.77
  -7  -1   5    1.75   21.09
   7   1  -5   25.33   25.91
   7   1  -5   26.88   21.65
   6   1  -5   25.69   20.58
  -6  -1   5   26.39   20.32
   6   1  -5   26.86   23.53
   5   1  -5  123.50   25.50
  -5  -1   5  153.60   14.10
   5   1  -5  120.26   22.95
  -5  -1   5  147.06   24.55
   4   1  -5  504.21   38.44
  -4  -1   5  595.46   34.36
   4   1  -5  534.12   35.20
   3   1  -5  396.91   31.97
  -3  -1   5  421.31   25.57
   3   1  -5  437.64   30.55
   2   1  -5 1128.80   40.45
  -2  -1   5 1134.15   28.16
   2   1  -5 1157.01   46.46
  -2  -1   5 1217.77   35.79
  -1  -1   5 1331.90   28.75
  -1  -1   5 1361.53   30.38
   1   1  -5 1281.38   45.88
   1   1  -5 1285.03   42.98
   1   1  -5 1292.02   37.06
   0   1  -5 7859.16  131.41
   0   1  -5 7818.55  115.50
   0   1  -5 7997.83  102.73
   0   1  -5 7967.09  103.02
   0   1  -5 7747.79  122.39
  -1   1  -5  711.74   30.34
  -1   1  -5  758.19   25.59
  -1   1  -5  677.37   32.10
  -1   1  -5  705.68   21.36
  -1   1  -5  700.86   36.17
   1  -1   5  742.33   28.89
  -1   1  -5  725.53   21.51
   1  -1   5  729.88   38.32
  -2   1  -5 1128.67   42.55
   2  -1   5 1129.29   47.95
  -2   1  -5 1125.92   43.17
   2  -1   5 1150.09   40.17
  -2   1  -5 1172.14   34.81
  -2   1  -5 1103.36   36.88
   3  -1   5 1088.07   44.00
  -3   1  -5 1065.67   42.88
   3  -1   5 1040.15   35.07
   3  -1   5 1112.24   49.07
   3  -1   5 1132.46   22.68
  -4   1  -5  723.54   39.90
   4  -1   5  757.03   46.38
   4  -1   5  730.20   24.50
   4  -1   5  801.37   40.71
   4  -1   5  739.55   32.03
  -4   1  -5  767.92   40.05
   5  -1   5  145.26   25.18
   5  -1   5  259.22   24.85
  -5   1  -5  262.12   27.44
   5  -1   5  289.98   36.13
  -5   1  -5  213.28   29.76
   5  -1   5  289.71   21.13
  -6   1  -5  366.51   38.55
  -6   1  -5  283.23   31.78
   6  -1   5  382.93   30.39
   6  -1   5  361.51   44.53
  -7   1  -5  174.49   28.71
  -7   1  -5  196.51   34.97
   7  -1   5  149.47   37.45
   7  -1   5  176.99   25.76
   8  -1   5   41.57   20.04
  -8   1  -5   56.53   29.30
  -8   1  -5   19.37   21.55
   8  -1   5   32.20   32.95
  -9   1  -5  -15.25   22.46
   9  -1   5   -8.21   31.67
  -9   1  -5   15.59   27.01
   9   0  -5  259.96   41.63
   9   0  -5  269.69   44.41
  -9   0   5  219.71   43.25
   8   0  -5  297.06   42.05
   8   0  -5  351.74   41.13
  -8   0   5  423.18   48.43
   7   0  -5   82.67   26.71
   7   0  -5   75.96   28.84
  -7   0   5   71.83   26.92
  -6   0   5  562.28   44.94
   6   0  -5  608.56   44.76
   6   0  -5  573.44   46.98
  -6   0   5  591.87   26.92
   5   0  -5  561.79   41.17
  -5   0   5  547.36   38.87
   5   0  -5  520.15   37.97
  -4   0   5  888.49   42.47
   4   0  -5  841.61   43.27
  -4   0   5  913.37   27.64
   4   0  -5  918.69   45.38
   3   0  -5  488.84   31.54
  -3   0   5  516.06   29.46
   3   0  -5  482.65   33.31
   2   0  -5  859.07   32.88
   2   0  -5  871.32   35.43
   2   0  -5  866.28   35.98
  -2   0   5  864.92   18.23
  -2   0   5  869.25   33.33
   2   0  -5  854.82   39.52
   1   0  -5   57.64   12.05
   1   0  -5   46.00   14.61
   1   0  -5   54.54   15.75
   1   0  -5   48.06   11.81
   0   0  -5  452.58   27.49
   0   0  -5  469.25   18.40
   0   0  -5  458.20   22.20
   0   0  -5  482.13   19.09
   0   0  -5  389.51   24.74
  -1   0  -5  200.26   22.28
  -1   0  -5  193.98   19.34
   1   0   5  176.08   15.31
  -1   0  -5  201.36   17.67
  -1   0  -5  186.98   16.31
   1   0   5  221.31   15.54
   1   0   5  166.96   21.47
  -2   0  -5  348.12   18.93
   2   0   5  350.36   29.83
   2   0   5  330.04   22.72
  -2   0  -5  299.00   25.49
   3   0   5   97.51   21.67
  -3   0  -5   61.16   17.84
  -3   0  -5   67.23   13.40
   3   0   5   68.18   14.57
   3   0   5   48.66   15.48
  -3   0  -5   84.93   18.25
   3   0   5   79.97    9.29
   4   0   5  390.92   28.50
   4   0   5  301.95   18.09
  -4   0  -5  310.13   27.97
   4   0   5  236.30   30.06
   4   0   5  288.73   23.47
  -4   0  -5  301.77   29.02
  -5   0  -5   42.44   20.00
   5   0   5   23.90   15.56
   5   0   5   20.17   23.86
  -5   0  -5  -35.74   14.94
   5   0   5   21.45   12.23
   6   0   5   24.59   17.62
  -6   0  -5   10.29   20.85
   6   0   5  -12.73   26.35
  -6   0  -5  -39.28   16.46
   7   0   5   39.88   28.37
  -7   0  -5   25.64   22.14
   7   0   5   18.97   20.34
  -7   0  -5   32.53   25.29
  -8   0  -5   14.02   22.46
   8   0   5   13.09   19.93
   8   0   5   11.68   32.86
  -8   0  -5   32.34   27.45
   9   0   5   28.50   35.37
  -9   0  -5   77.96   34.16
  -9   0  -5   49.21   27.38
  -9   1   5  209.78   42.99
   9  -1  -5  191.70   38.01
   9  -1  -5  213.22   40.25
  -8   1   5  305.46   45.20
  -8   1   5  331.75   28.45
   8  -1  -5  393.04   43.63
   8  -1  -5  387.12   46.40
   7  -1  -5  498.48   46.72
  -7   1   5  530.39   48.48
   7  -1  -5  451.62   43.76
   6  -1  -5   16.53   19.60
  -6   1   5   46.50   23.93
   6  -1  -5   57.26   22.94
  -5   1   5  258.09   30.86
   5  -1  -5  250.64   30.56
   5  -1  -5  358.97   33.03
   4  -1  -5  831.88   43.03
   4  -1  -5  812.55   42.80
  -4   1   5  814.36   33.12
  -4   1   5  777.47   41.35
   3  -1  -5   54.21   15.58
  -3   1   5   38.89   14.00
   3  -1  -5   64.74   18.00
  -3   1   5   42.08   13.82
   2  -1  -5   45.00   15.55
   2  -1  -5   37.01   13.35
   2  -1  -5   44.34   14.97
   2  -1  -5   34.46   13.79
   1  -1  -5   39.73   14.78
   1  -1  -5   35.95   12.11
   1  -1  -5   55.38   14.35
   1  -1  -5   62.40   15.06
   0  -1  -5   60.58   11.92
   0  -1  -5   71.48   17.17
   0  -1  -5   43.60   14.45
   0  -1  -5   58.91   14.17
   1   1   5   -6.02   14.57
  -1  -1  -5  -18.87   12.61
  -1  -1  -5    0.30   12.77
   1   1   5    1.10    7.32
  -2  -1  -5   75.05   16.90
  -2  -1  -5   68.63   10.01
   2   1   5   60.52   13.08
   2   1   5   49.92   11.16
   2   1   5   71.86   20.79
   2   1   5   68.56   13.49
  -2  -1  -5   62.26   17.12
  -3  -1  -5   15.45   11.20
   3   1   5   13.43   11.37
   3   1   5    7.67   18.75
  -3  -1  -5   18.91   16.24
  -3  -1  -5   38.11   15.51
   3   1   5   30.49    9.99
   4   1   5  287.26   22.75
  -4  -1  -5  248.32   29.06
  -4  -1  -5  299.29   30.08
   4   1   5  274.91   20.24
   4   1   5  219.03   30.90
   5   1   5  260.82   35.66
   5   1   5  221.44   21.20
   5   1   5  312.59   26.10
  -5  -1  -5  278.05   33.77
  -5  -1  -5  325.09   32.27
   6   1   5  463.65   33.79
  -6  -1  -5  451.35   41.51
   6   1   5  430.71   46.31
  -6  -1  -5  482.48   45.21
  -7  -1  -5   17.66   23.88
   7   1   5   23.79   19.92
  -7  -1  -5   30.33   21.26
   7   1   5   28.88   31.15
   8   1   5  136.11   27.20
  -8  -1  -5  135.49   32.82
   8   1   5  166.80   44.07
  -8  -1  -5  144.27   35.84
  -9  -1  -5   89.33   36.66
  -9  -1  -5   53.64   28.70
   9   1   5   36.18   34.21
   9  -2  -5   72.53   30.35
  -9   2   5   60.48   33.27
  -9   2   5   52.74   21.40
   9  -2  -5   84.30   32.87
   8  -2  -5   22.89   21.77
  -8   2   5   60.17   27.31
   8  -2  -5   52.56   28.11
   7  -2  -5   24.12   23.07
  -7   2   5    3.38   21.00
   7  -2  -5   25.35   21.47
   6  -2  -5   17.42   20.01
   6  -2  -5    7.58   10.37
  -6   2   5   14.71   22.76
   5  -2  -5   18.92   16.98
  -5   2   5   -2.60   15.46
  -5   2   5   -1.28   15.79
   5  -2  -5  -25.47   13.02
   4  -2  -5  215.71   26.14
  -4   2   5  168.54   24.57
  -4   2   5  178.77   23.14
   4  -2  -5  195.45   24.20
  -3   2   5   92.93   19.05
   3  -2  -5   70.71   18.17
  -3   2   5   79.92    8.55
   3  -2  -5   75.69   17.02
   3  -2  -5   88.22   17.81
  -2   2   5   20.38   14.63
   2  -2  -5   46.60   14.69
   2  -2  -5   24.84   15.90
   2  -2  -5   30.15   12.51
   2  -2  -5   44.20   15.95
   1  -2  -5   38.72   14.29
   1  -2  -5   32.87   13.63
   1  -2  -5   31.51    6.32
   1  -2  -5   22.38   12.40
   1  -2  -5   25.81   15.48
   0  -2  -5  486.56   31.84
   0  -2  -5  468.19   27.85
   0   2   5  500.60   28.82
   1   2   5 1045.29   28.89
  -1  -2  -5 1052.46   44.40
   1   2   5 1069.08   44.04
  -1  -2  -5 1071.89   43.38
  -2  -2  -5 1240.55   25.63
   2   2   5 1185.50   49.42
  -2  -2  -5 1199.21   48.74
  -2  -2  -5 1200.14   49.44
   2   2   5 1247.89   37.79
   2   2   5 1202.57   38.26
  -3  -2  -5  418.77   24.27
   3   2   5  438.64   23.78
   3   2   5  403.95   35.49
   3   2   5  366.82   25.97
  -3  -2  -5  416.90   34.12
   3   2   5  424.02   25.03
  -3  -2  -5  387.55   33.50
   4   2   5  553.10   28.51
   4   2   5  476.82   32.64
   4   2   5  527.11   29.21
   4   2   5  476.62   42.07
  -4  -2  -5  510.16   39.16
  -4  -2  -5  516.25   38.28
  -5  -2  -5  442.20   40.09
   5   2   5  475.45   30.42
   5   2   5  542.25   47.28
   5   2   5  502.89   31.91
  -5  -2  -5  483.82   41.29
   6   2   5  316.17   30.85
   6   2   5  342.89   45.11
  -6  -2  -5  349.32   38.85
  -6  -2  -5  352.94   42.29
  -7  -2  -5   41.37   25.72
   7   2   5    0.84   28.35
   7   2   5   82.78   22.90
  -7  -2  -5   20.01   24.07
  -8  -2  -5   17.65   24.61
   8   2   5   13.25   32.58
   8   2   5   55.30   23.21
  -8  -2  -5   35.50   26.11
  -8   3   5   13.98   23.22
   8  -3  -5   17.69   23.66
  -7   3   5  152.18   33.03
   7  -3  -5  109.62   27.88
   6  -3  -5   47.37   22.36
  -6   3   5   55.97   25.74
   6  -3  -5   55.32   22.95
  -5   3   5   62.50   22.69
  -5   3   5   26.88   20.18
   5  -3  -5   65.69   23.03
   5  -3  -5   75.59   20.72
  -4   3   5  168.64   26.29
   4  -3  -5  199.02   26.68
   4  -3  -5  229.98   24.50
  -4   3   5  200.01   16.43
   4  -3  -5  163.77   18.39
   4  -3  -5  225.06   30.09
  -4   3   5  189.53   25.65
   3  -3  -5 1066.81   51.59
  -3   3   5 1134.49   28.74
  -3   3   5 1057.62   49.12
   3  -3  -5 1168.36   50.33
   3  -3  -5 1055.15   34.10
   3  -3  -5 1151.51   41.97
   2  -3  -5  247.73   21.46
  -2   3   5  244.29   26.68
   2  -3  -5  250.58   20.19
   2  -3  -5  203.89   25.75
   2  -3  -5  233.99   16.37
   2  -3  -5  258.66   26.43
   1  -3  -5  409.33   25.95
   1  -3  -5  443.80   33.69
  -1   3   5  389.59   24.93
   1  -3  -5  409.47   25.14
  -1   3   5  373.84   34.06
   0   3   5  430.05   35.84
   0  -3  -5  434.69   29.69
   0   3   5  439.11   27.39
   0  -3  -5  425.66   33.82
   1   3   5 1068.73   32.97
  -1  -3  -5 1050.70   43.53
  -1  -3  -5 1057.76   48.64
   1   3   5 1057.31   44.66
   2   3   5  578.53   22.26
  -2  -3  -5  645.51   37.85
  -2  -3  -5  639.87   40.45
   2   3   5  549.09   37.55
   2   3   5  571.56   29.48
  -3  -3  -5  131.66   15.47
   3   3   5  103.41   18.55
  -3  -3  -5  146.58   25.69
   3   3   5  123.17   18.82
  -3  -3  -5  115.13   22.63
   3   3   5  179.01   27.68
   3   3   5   96.57   16.28
   4   3   5  243.60   24.30
  -4  -3  -5  210.70   30.95
  -4  -3  -5  217.06   31.62
   4   3   5  186.99   24.57
   4   3   5  218.12   32.56
   4   3   5  234.44   23.96
   5   3   5    4.91   25.21
  -5  -3  -5    7.10   21.16
   5   3   5  -29.10   15.16
   5   3   5  -17.73   16.22
   5   3   5    0.27   14.04
  -5  -3  -5   37.89   24.61
   6   3   5   73.45   28.96
   6   3   5  102.67   24.54
  -6  -3  -5  131.65   31.31
  -6  -3  -5   94.93   28.14
   6   3   5   28.48   21.93
   7   3   5    3.56   19.38
  -7  -3  -5   13.65   21.64
  -7  -3  -5   -4.54   23.23
   7   3   5  -30.45   25.48
  -8  -3  -5  -38.53   20.90
   8   3   5  -18.63   20.94
  -8  -3  -5   31.69   26.63
   8   3   5   28.25   30.91
   8  -4  -5  121.19   33.89
  -8   4   5  211.67   42.15
   8  -4  -5  206.48   32.68
   7  -4  -5  292.52   40.19
   7  -4  -5  376.99   36.43
  -7   4   5  363.50   47.15
  -6   4   5  248.79   37.45
   6  -4  -5  306.45   30.31
   6  -4  -5  228.27   33.98
  -5   4   5  235.90   34.08
  -5   4   5  239.58   32.46
   5  -4  -5  193.90   30.93
   5  -4  -5  202.80   24.18
   4  -4  -5  333.89   37.46
  -4   4   5  297.98   36.34
   4  -4  -5  309.46   25.79
  -4   4   5  362.83   35.67
   4  -4  -5  301.44   33.68
   3  -4  -5 1076.23   40.02
   3  -4  -5 1181.92   54.88
  -3   4   5 1110.19   55.50
   3  -4  -5 1090.52   56.74
  -3   4   5 1098.79   33.64
  -2   4   5  350.44   18.93
   2  -4  -5  336.70   32.92
   2  -4  -5  367.28   23.07
  -2   4   5  302.42   21.19
   2  -4  -5  346.11   23.74
  -2   4   5  317.05   32.91
   2  -4  -5  355.47   24.12
  -1   4   5   26.38   13.04
  -1   4   5   25.28   18.80
   1  -4  -5    2.34   14.52
   1  -4  -5    9.21   11.48
   0   4   5   15.12   18.62
   0  -4  -5    0.98   12.02
   0  -4  -5    7.68   16.18
   0   4   5  -16.00   10.96
   1   4   5    7.88   15.56
   1   4   5    0.71    6.60
  -1  -4  -5   16.82   15.15
  -1  -4  -5    0.12   15.80
   1   4   5   -3.41   16.64
   2   4   5   39.54   22.42
   2   4   5    7.19   18.09
  -2  -4  -5   25.30   17.57
  -2  -4  -5   32.69   18.81
   2   4   5   15.70   11.68
   3   4   5   80.45   26.41
   3   4   5   87.10   17.49
  -3  -4  -5   51.22   20.50
   3   4   5   69.10   19.22
   3   4   5  118.79   29.18
  -3  -4  -5  100.65   25.67
   4   4   5  193.15   23.42
  -4  -4  -5  206.11   31.42
   4   4   5  176.21   33.00
   4   4   5  187.78   33.69
   4   4   5  205.24   26.27
  -4  -4  -5  221.15   31.59
   5   4   5    2.31   15.54
   5   4   5    8.14   27.01
  -5  -4  -5   17.12   23.20
   5   4   5    7.61   19.35
   5   4   5   13.08   24.99
  -5  -4  -5   31.97   24.17
  -6  -4  -5  -20.46   20.59
   6   4   5    9.29   22.58
   6   4   5  -74.74   22.95
  -6  -4  -5   12.87   23.76
   6   4   5    6.04   20.38
   6   4   5   10.54   17.42
  -7  -4  -5   37.88   28.61
   7   4   5   90.09   24.64
   7   4   5  121.91   36.64
  -7  -4  -5  110.14   34.42
   8   4   5  -10.35   28.44
  -8  -4  -5   25.34   29.02
   8   4   5   44.40   24.30
  -8  -4  -5   50.50   33.50
   8  -5  -5  220.34   40.85
  -8   5   5  134.82   39.45
   8  -5  -5  182.54   31.48
   7  -5  -5  182.81   34.90
   7  -5  -5  188.05   29.67
  -7   5   5  147.49   37.84
  -6   5   5  306.29   42.55
   6  -5  -5  226.10   35.96
   6  -5  -5  277.94   31.34
   5  -5  -5   -3.72   22.17
   5  -5  -5   21.04   15.72
  -5   5   5   26.42   22.28
   5  -5  -5   19.10   20.46
  -5   5   5   70.11   25.01
   4  -5  -5   73.38   18.52
  -4   5   5   63.98   28.50
   4  -5  -5   50.55   25.98
   3  -5  -5  422.41   40.94
   3  -5  -5  410.76   30.68
  -3   5   5  370.41   40.75
  -2   5   5   92.59   26.61
   2  -5  -5   52.23   23.13
   1  -5  -5  100.96   25.45
  -1   5   5  114.38   29.14
   1  -5  -5   96.72   17.47
   0  -5  -5   36.12   16.26
   0   5   5   32.57   17.08
   0   5   5   56.66   22.62
   0  -5  -5   33.12   21.12
  -1  -5  -5  127.79   22.55
   1   5   5  113.30   14.67
   1   5   5  131.10   29.85
   1   5   5   79.20   21.37
  -1  -5  -5   95.47   24.84
   2   5   5   34.19   15.34
   2   5   5   18.92   20.24
   2   5   5   26.01   25.11
  -2  -5  -5   36.31   19.91
  -2  -5  -5   52.82   22.82
  -3  -5  -5  144.75   28.26
   3   5   5  139.92   25.68
   3   5   5  129.16   29.03
   3   5   5   98.21   20.79
   3   5   5  130.04   32.33
  -3  -5  -5   94.42   27.07
  -4  -5  -5  122.77   30.96
  -4  -5  -5  133.86   28.53
   4   5   5  124.12   24.93
   4   5   5  170.62   35.61
   4   5   5  158.87   24.95
   4   5   5  156.92   32.91
   5   5   5  481.82   51.51
   5   5   5  510.63   51.61
  -5  -5  -5  408.84   44.48
  -5  -5  -5  509.40   49.55
   5   5   5  422.82   38.72
   5   5   5  476.43   36.88
  -6  -5  -5  125.84   34.04
   6   5   5   94.45   25.09
  -6  -5  -5  172.06   37.69
   6   5   5  125.63   27.42
   6   5   5  107.57   34.93
   6   5   5   53.54   33.52
  -7  -5  -5   47.63   29.99
   7   5   5   95.60   35.93
  -7  -5  -5   52.01   31.26
   7   5   5   48.31   24.38
  -7   6   5   22.66   29.23
   7  -6  -5    6.07   18.01
   6  -6  -5    4.14   16.20
  -6   6   5    1.19   23.61
  -5   6   5  199.94   37.68
  -5   6   5  280.05   42.48
   5  -6  -5  350.73   46.73
   5  -6  -5  174.08   25.94
   4  -6  -5   97.26   22.46
  -4   6   5   97.16   33.54
   4  -6  -5  119.85   34.62
   3  -6  -5   -3.40   21.40
  -3   6   5  -17.58   23.26
  -2   6   5   48.84   29.70
   2  -6  -5   12.36   21.19
   1  -6  -5  335.30   38.87
  -1   6   5  293.51   40.84
   0  -6  -5  471.95   45.42
   0   6   5  492.61   50.77
   0  -6  -5  478.58   34.23
   1   6   5  130.17   33.64
  -1  -6  -5   64.16   25.97
   1   6   5   99.98   18.18
  -1  -6  -5  105.30   23.95
  -2  -6  -5   69.18   25.82
   2   6   5   34.46   29.89
   2   6   5  142.13   28.42
   2   6   5   99.47   19.32
  -2  -6  -5  148.70   28.11
   3   6   5  361.59   31.06
   3   6   5  282.84   35.14
   3   6   5  272.52   42.34
  -3  -6  -5  377.33   38.59
   3   6   5  407.30   41.68
  -3  -6  -5  331.01   41.55
   4   6   5   69.80   22.35
   4   6   5   96.70   36.90
   4   6   5   69.67   23.97
  -4  -6  -5   77.18   27.94
   4   6   5  119.20   33.45
  -4  -6  -5   97.26   29.59
   5   6   5  211.27   38.57
   5   6   5  189.45   32.67
   5   6   5  223.73   30.29
  -5  -6  -5  202.99   37.08
  -5  -6  -5  235.97   38.98
   5   6   5  163.24   41.34
   6   6   5   39.28   25.02
  -6  -6  -5   55.01   29.65
   6   6   5   55.14   29.83
  -6  -6  -5   21.83   23.07
   6   6   5   69.44   34.76
   6   6   5   45.87   25.15
   6  -7  -5   17.79   19.60
  -6   7   5   15.24   27.94
   5  -7  -5  407.15   51.88
  -5   7   5  405.96   53.04
   5  -7  -5  391.33   39.22
  -5   7   5  267.60   43.88
  -4   7   5   72.65   33.82
   4  -7  -5  243.25   40.10
   3  -7  -5  114.39   32.07
  -3   7   5   41.39   31.81
   2  -7  -5    2.86   24.57
  -2   7   5   56.85   29.92
   1  -7  -5  208.70   36.73
  -1   7   5  162.20   38.20
   0  -7  -5  152.04   34.65
   0   7   5   88.68   19.35
   0   7   5   52.11   30.64
   1   7   5  223.50   40.73
  -1  -7  -5  243.84   40.34
   1   7   5  187.17   24.00
   2   7   5   78.93   26.37
  -2  -7  -5   55.98   26.60
  -2  -7  -5   66.70   25.09
   2   7   5   86.69   35.69
   2   7   5  108.63   22.00
  -3  -7  -5   45.55   26.18
   3   7   5  106.25   37.47
   3   7   5   65.53   26.98
  -3  -7  -5   73.73   29.99
   3   7   5   46.74   21.50
  -4  -7  -5  -13.55   21.70
   4   7   5   -7.97   29.49
  -4  -7  -5   50.28   26.18
   4   7   5   18.72   21.46
   4   7   5   -5.73   19.97
   5   7   5    7.97   22.74
  -5  -7  -5   25.51   25.48
  -5  -7  -5   19.23   26.02
   5   7   5  -54.09   29.78
   5   7   5   36.84   21.88
  -5   8   5  179.17   47.21
   5  -8  -5  328.91   49.12
  -4   8   5  186.43   44.13
   4  -8  -5   92.17   33.41
  -3   8   5    8.03   32.57
   3  -8  -5   27.32   25.35
  -2   8   5   47.59   31.95
   2  -8  -5   65.43   27.44
  -1   8   5   15.36   30.58
   1  -8  -5  -18.73   21.22
   0   8   5   42.44   19.30
   0   8   5    7.20   32.21
   0  -8  -5   20.46   23.49
   1   8   5   35.37   21.03
  -1  -8  -5   11.80   26.30
   1   8   5   50.17   36.37
   2   8   5  -17.13   29.79
  -2  -8  -5  -38.31   21.24
   2   8   5    4.28   23.59
   2   8   5  -32.39   16.99
   3   8   5   30.40   21.40
  -3  -8  -5   -3.26   22.63
  -3  -8  -5   -2.78   25.09
   3   8   5   27.50   25.11
   3   8   5  -32.68   29.23
   4   8   5   -0.62   24.12
  -4  -8  -5   30.30   28.14
   4   8   5   47.97   23.71
  -4  -8  -5   39.18   30.81
   4   8   5   69.66   40.06
  -2   9   5    2.05   32.33
   2  -9  -5   43.34   27.62
  -1   9   5  113.54   26.17
   1  -9  -5  112.20   35.55
  -1   9   5    4.27   36.19
   0  -9  -5  -40.70   22.83
   0   9   5  -12.18   31.11
   0   9   5    1.87   20.04
   1   9   5   67.26   23.20
   1   9   5  113.10   44.12
  -1  -9  -5   53.24   31.00
   0  10  -6   42.63   38.98
   0  10  -6   69.91   33.40
   0  10  -6   71.52   27.46
  -1  10  -6   44.02   40.15
   3   9  -6  289.42   50.32
   3   9  -6  204.25   42.67
   3   9  -6  256.71   35.88
   2   9  -6   53.13   28.39
   2   9  -6  106.63   40.13
   2   9  -6   43.44   24.47
   1   9  -6  282.26   35.66
   1   9  -6  352.02   46.07
   1   9  -6  324.38   51.99
   0   9  -6  218.72   32.97
   0   9  -6  242.09   30.18
   0   9  -6  330.74   53.96
   0   9  -6  154.10   37.33
  -1   9  -6   29.69   35.79
  -1   9  -6   -3.11   24.38
  -1   9  -6  -15.55   17.99
  -1   9  -6   28.47   21.26
  -2   9  -6    9.70   20.21
  -2   9  -6   44.31   28.19
  -2   9  -6   29.23   21.08
  -2   9  -6   61.42   39.36
  -3   9  -6  -12.23   30.63
  -3   9  -6   96.07   28.63
  -3   9  -6   57.01   22.65
  -4   9  -6  152.51   32.83
  -4   9  -6  193.69   43.72
  -4   9  -6  156.04   29.87
   5   8  -6  126.33   27.77
   5   8  -6  138.47   37.64
   5   8  -6  159.32   39.45
   4   8  -6   -7.37   17.79
   4   8  -6  -11.95   25.53
   4   8  -6   -6.20   22.40
   3   8  -6  120.39   33.06
   3   8  -6  141.42   30.95
   3   8  -6  176.87   40.28
   3   8  -6  170.37   29.44
   2   8  -6   46.94   22.85
   2   8  -6   75.24   25.77
   2   8  -6   20.20   30.35
   2   8  -6   87.95   29.38
   1   8  -6   51.95   21.68
   1   8  -6   51.22   27.22
   1   8  -6   62.14   34.34
   0   8  -6   38.73   21.27
   0   8  -6   99.95   29.08
   0   8  -6   52.64   32.94
   0   8  -6   67.71   19.96
  -1   8  -6  266.53   28.68
  -1   8  -6  225.03   30.78
  -1   8  -6  359.98   53.61
  -1   8  -6  240.74   37.37
  -2   8  -6  -16.27   16.98
  -2   8  -6    8.38   18.94
  -2   8  -6   22.07   31.74
  -2   8  -6  -10.55   21.86
  -3   8  -6  -66.43   16.87
  -3   8  -6  -15.61   17.06
  -3   8  -6   -3.36   18.20
  -4   8  -6   58.67   32.09
  -4   8  -6   83.60   26.11
  -4   8  -6   56.09   22.29
  -5   8  -6   39.26   24.90
  -5   8  -6   33.16   22.10
  -5   8  -6   24.92   28.59
   6   7  -6  -38.59   19.94
   6   7  -6   54.65   30.73
   5   7  -6   62.23   29.63
   5   7  -6  103.87   32.25
   5   7  -6   35.27   19.06
   4   7  -6   38.44   24.60
   4   7  -6   -1.20   21.77
   4   7  -6    7.00   17.61
   3   7  -6   12.98   24.19
   3   7  -6   24.77   11.88
   3   7  -6   -4.91   17.50
   3   7  -6  -28.40   18.24
   2   7  -6   30.73   22.91
   2   7  -6   41.64   26.16
   2   7  -6   12.80   27.42
   2   7  -6   -2.86   16.37
   1   7  -6  -12.26   13.59
   1   7  -6   16.30   27.73
   1   7  -6    8.22   17.51
   1   7  -6   -3.54   19.33
   1   7  -6   11.20   20.10
   0   7  -6   -9.61   26.37
   0   7  -6   -5.64   19.53
   0   7  -6    8.14   18.92
   0   7  -6   10.05   22.49
   0   7  -6   -4.99   10.30
  -1   7  -6  101.59   27.23
   1  -7   6  143.57   24.88
  -1   7  -6  104.68   23.17
  -1   7  -6  137.48   37.68
  -1   7  -6  140.99   21.40
  -2   7  -6    2.02   16.89
  -2   7  -6   16.37   16.66
  -2   7  -6  -21.91   26.37
  -3   7  -6  268.28   31.64
   3  -7   6  302.64   29.31
  -3   7  -6  324.53   30.42
  -3   7  -6  199.80   41.64
  -4   7  -6   -2.81   19.12
   4  -7   6   -1.92   14.59
  -4   7  -6   17.22   17.93
  -4   7  -6   23.40   24.81
  -5   7  -6   84.48   21.48
  -5   7  -6  153.85   38.06
  -6   7  -6  172.23   41.92
   7   6  -6   52.76   30.80
   7   6  -6    9.16   28.34
   6   6  -6   30.09   28.88
   6   6  -6   21.43   24.34
   5   6  -6  244.62   39.94
   5   6  -6  186.30   26.01
   5   6  -6  227.84   36.62
   4   6  -6   26.15   25.09
   4   6  -6   -8.40   15.73
   4   6  -6   25.10   22.45
   3   6  -6  112.22   22.21
   3   6  -6   96.21   28.12
   3   6  -6   58.66   26.14
   3   6  -6  115.78   29.39
   2   6  -6  248.46   32.15
   2   6  -6  263.36   27.91
   2   6  -6  245.51   36.81
   2   6  -6  250.87   32.43
   1   6  -6  237.03   26.36
   1   6  -6  247.73   30.63
   1   6  -6  265.76   37.27
   1   6  -6  206.90   30.95
   1   6  -6  260.18   19.69
   0   6  -6  224.47   37.37
   0  -6   6  256.70   27.78
   0   6  -6  250.42   29.18
   0   6  -6  246.30   27.18
   0   6  -6  247.68   20.64
   0   6  -6  246.21   31.55
  -1   6  -6  371.72   34.47
  -1   6  -6  373.25   32.38
  -1   6  -6  388.78   43.67
  -1   6  -6  415.98   34.18
   1  -6   6  360.52   31.35
  -2   6  -6  406.39   35.39
  -2   6  -6  420.15   29.77
   2  -6   6  398.09   33.70
  -2   6  -6  402.94   34.61
  -2   6  -6  423.87   45.68
   2  -6   6  397.22   34.34
   3  -6   6  412.11   35.74
   3  -6   6  438.57   31.66
   3  -6   6  436.74   37.41
  -3   6  -6  417.81   47.20
  -3   6  -6  498.19   32.56
  -3   6  -6  450.98   36.79
  -4   6  -6  -14.20   22.73
   4  -6   6   14.51   16.83
  -4   6  -6    3.89   16.24
  -5   6  -6   63.31   32.17
   5  -6   6  119.17   22.33
  -6   6  -6   19.44   27.50
  -6   6  -6   57.68   26.39
  -7   6  -6   82.44   31.02
   7   5  -6   87.43   30.54
   7   5  -6   69.60   32.97
   6   5  -6   42.05   27.72
  -6  -5   6   22.15   22.84
   6   5  -6   66.12   28.93
   5   5  -6  191.13   33.64
  -5  -5   6  117.39   24.86
   5   5  -6  124.29   30.15
   4   5  -6  424.20   43.77
   4   5  -6  427.28   30.58
  -4  -5   6  376.86   32.54
   4   5  -6  405.33   39.44
   3   5  -6  461.54   39.84
   3   5  -6  540.12   43.73
   3   5  -6  525.98   31.94
   3   5  -6  504.19   39.73
   2   5  -6  444.73   29.50
   2   5  -6  542.78   40.60
   2   5  -6  447.21   37.57
   2   5  -6  434.53   35.86
   1   5  -6  615.05   45.23
   1   5  -6  602.74   33.34
   1   5  -6  620.12   39.87
   1   5  -6  564.90   38.81
   0   5  -6  186.57   24.85
   0   5  -6  211.22   16.31
   0   5  -6  248.29   26.70
   0  -5   6  222.97   23.24
   0   5  -6  206.99   31.52
   0   5  -6  208.41   23.20
   1  -5   6  121.46   19.13
  -1   5  -6  105.15   19.73
  -1   5  -6  148.62   21.07
  -1   5  -6  153.46   22.73
  -1   5  -6  166.28   16.19
  -1   5  -6  126.40   22.05
  -1   5  -6  155.08   15.16
  -1   5  -6   80.18   26.03
  -2   5  -6   98.79   27.70
  -2   5  -6   98.11   17.39
   2  -5   6  104.82   20.48
  -2   5  -6   89.86   19.65
   2  -5   6  103.38   22.12
  -2   5  -6   76.91   19.82
  -2   5  -6  103.00   18.29
   3  -5   6  469.92   38.93
   3  -5   6  439.36   32.26
  -3   5  -6  463.50   45.68
  -3   5  -6  445.16   29.69
  -3   5  -6  423.98   31.95
  -3   5  -6  396.28   33.30
   4  -5   6   -1.64   15.36
  -4   5  -6   19.73   19.06
  -4   5  -6   -0.75   23.87
   4  -5   6   -9.71   15.40
   4  -5   6   -4.59   20.71
  -4   5  -6   43.53   18.32
  -5   5  -6   40.55   22.57
   5  -5   6   24.81   17.97
   5  -5   6    1.50   21.69
  -5   5  -6   45.82   26.75
   6  -5   6  -14.33   25.72
   6  -5   6  -23.59   15.66
  -6   5  -6   -0.03   14.72
  -6   5  -6   22.48   25.10
  -7   5  -6   31.19   24.69
  -7   5  -6   -6.48   24.94
  -8   5  -6    9.95   30.27
  -8   5  -6  -19.51   27.79
  -8  -4   6   80.52   28.83
   8   4  -6    5.75   28.53
   8   4  -6   37.59   26.82
   7   4  -6  202.33   40.07
   7   4  -6  191.09   34.78
  -7  -4   6  178.89   32.12
  -6  -4   6  121.18   26.85
   6   4  -6  101.13   28.63
   6   4  -6   76.95   30.26
   5   4  -6  143.20   31.41
   5   4  -6  140.50   29.68
  -5  -4   6  124.22   23.89
   4   4  -6   12.12   20.85
   4   4  -6   38.95   20.96
  -4  -4   6   33.17   16.85
   4   4  -6   29.61   15.78
   3   4  -6   82.69   22.09
   3   4  -6   70.08   14.41
  -3  -4   6   94.16   16.28
   3   4  -6  102.24   22.94
   3   4  -6  131.87   21.28
   2   4  -6   63.27   18.12
   2   4  -6   32.00   18.36
  -2  -4   6   73.72   11.80
   2   4  -6   64.23   14.50
   2   4  -6   60.06   17.62
   1   4  -6    5.54   14.61
  -1  -4   6   -2.09    5.64
  -1  -4   6   -9.35   11.11
   1   4  -6    3.08   13.87
   1   4  -6   -0.74   15.56
   1   4  -6   -1.57   11.31
   0   4  -6   -9.47   12.61
   0   4  -6   -7.60   11.06
   0   4  -6   12.75   14.71
   0   4  -6   -6.94   12.75
   0   4  -6   30.39   17.33
   0  -4   6   34.44   14.19
  -1   4  -6   10.60   17.35
  -1   4  -6  -16.06   12.15
  -1   4  -6   15.60   14.49
   1  -4   6   -8.96   10.39
  -1   4  -6    5.43    8.02
  -1   4  -6   -5.42   12.66
  -1   4  -6   -0.83   12.35
  -2   4  -6  124.46   22.19
  -2   4  -6  133.89   19.98
   2  -4   6  169.74   24.42
  -2   4  -6  119.95   19.24
  -2   4  -6  120.89   26.15
   2  -4   6  130.60   19.47
  -2   4  -6  163.13   17.09
  -3   4  -6    3.44   14.17
  -3   4  -6   21.57   19.57
  -3   4  -6   -6.60   11.50
   3  -4   6  -14.43   13.90
   3  -4   6   17.70   18.14
   3  -4   6   -6.20   13.02
  -4   4  -6  296.11   30.07
   4  -4   6  209.33   29.24
  -4   4  -6  266.34   26.66
   4  -4   6  295.52   27.90
   4  -4   6  270.92   25.64
  -4   4  -6  165.08   31.35
   5  -4   6  -10.46   14.70
  -5   4  -6   18.35   15.64
   5  -4   6   -2.70   17.19
   5  -4   6  -31.57   21.71
  -5   4  -6    6.74   22.69
  -5   4  -6    2.84   19.71
  -6   4  -6   71.73   21.52
   6  -4   6   76.39   21.28
  -6   4  -6   96.83   30.14
  -6   4  -6  108.09   28.03
   6  -4   6  157.66   34.08
   7  -4   6  184.49   39.59
   7  -4   6  155.23   24.27
  -7   4  -6  239.92   41.35
  -7   4  -6  228.40   38.68
   8  -4   6  148.46   41.46
  -8   4  -6  141.10   36.28
   8   3  -6   47.47   32.05
  -8  -3   6   43.63   28.75
   8   3  -6   80.79   29.77
   7   3  -6   73.58   31.35
  -7  -3   6   83.76   29.71
   7   3  -6   40.56   23.75
   6   3  -6   13.90   19.02
  -6  -3   6   16.48   22.48
   6   3  -6    4.01   23.23
   5   3  -6   23.08   19.56
   5   3  -6   19.79   22.67
  -5  -3   6  -17.66   15.39
   4   3  -6  -22.86   16.31
  -4  -3   6  -10.00   13.49
   4   3  -6   -9.58   11.59
   4   3  -6    1.67   15.93
  -3  -3   6   63.50   14.78
   3   3  -6  100.55   21.22
   3   3  -6   81.14   17.08
   3   3  -6   95.91   21.82
   2   3  -6  204.95   23.29
   2   3  -6  220.78   15.95
  -2  -3   6  233.03   16.57
   2   3  -6  286.04   25.74
   2   3  -6  216.40   26.65
   1   3  -6  610.42   35.33
   1   3  -6  592.83   37.83
   1   3  -6  620.64   24.67
  -1  -3   6  658.52   29.59
   1   3  -6  585.80   35.87
   1   3  -6  643.77   32.59
   0   3  -6   22.33   10.36
   0   3  -6   19.94   12.55
   0   3  -6   13.28   13.53
   0   3  -6   22.27   15.73
   0   3  -6    7.84   14.31
   0  -3   6   17.51   10.95
   0   3  -6   -2.44   13.64
  -1   3  -6 1181.13   38.46
  -1   3  -6 1075.04   50.77
  -1   3  -6 1138.11   35.11
   1  -3   6 1133.51   39.99
  -1   3  -6 1274.78   49.16
  -1   3  -6 1155.01   23.66
  -1   3  -6 1134.05   43.93
  -1   3  -6 1178.58   48.27
  -2   3  -6  593.60   36.41
  -2   3  -6  521.17   39.29
   2  -3   6  593.13   30.91
  -2   3  -6  569.43   24.18
  -2   3  -6  574.42   30.37
  -2   3  -6  526.86   25.20
   2  -3   6  594.05   37.41
  -2   3  -6  540.13   31.47
   2  -3   6  612.38   36.01
   3  -3   6  163.10   19.65
  -3   3  -6  154.44   25.99
  -3   3  -6  185.46   19.83
   3  -3   6  206.26   27.98
  -3   3  -6  194.95   22.33
   3  -3   6  165.86   23.36
  -4   3  -6  625.66   37.17
   4  -3   6  568.12   34.84
  -4   3  -6  632.75   46.56
  -4   3  -6  570.92   36.27
   4  -3   6  618.70   42.99
   4  -3   6  615.33   33.57
   4  -3   6  542.81   41.85
   5  -3   6  804.26   53.35
  -5   3  -6  834.90   43.70
   5  -3   6  794.09   39.21
  -5   3  -6  861.68   54.77
   5  -3   6  849.85   44.33
  -6   3  -6  -13.96   17.56
   6  -3   6   39.76   29.24
   6  -3   6   33.91   18.57
  -6   3  -6   31.90   21.90
  -6   3  -6   43.63   24.70
   7  -3   6  223.36   41.47
  -7   3  -6  241.35   29.51
   7  -3   6  243.63   28.52
  -7   3  -6  243.00   36.59
   8  -3   6  127.37   38.87
  -8   3  -6  146.50   35.19
   9   2  -6   15.42   31.80
   9   2  -6   27.34   24.67
  -9  -2   6   -3.07   25.33
  -8  -2   6   60.38   27.62
   8   2  -6    8.43   27.72
   8   2  -6  -16.14   17.77
  -7  -2   6   -5.08   19.23
   7   2  -6   31.26   23.32
   7   2  -6   27.60   27.29
   6   2  -6   52.64   24.24
  -6  -2   6  108.33   25.61
   6   2  -6  102.13   30.30
   5   2  -6   29.08   21.29
  -5  -2   6   62.63   20.78
   5   2  -6   44.94   21.69
  -4  -2   6  575.12   33.89
   4   2  -6  627.07   40.48
   4   2  -6  559.04   43.16
   3   2  -6    7.22   16.62
   3   2  -6   28.57   15.78
  -3  -2   6   28.92   12.07
  -2  -2   6  153.09   14.62
  -2  -2   6  165.10   15.49
   2   2  -6  127.84   22.63
   2   2  -6  128.73   19.88
   2   2  -6  155.41   20.50
   1   2  -6 1776.91   59.62
  -1  -2   6 1782.35   41.81
   1   2  -6 1789.66   48.49
   1   2  -6 1828.61   56.07
   1   2  -6 1842.37   57.80
  -1  -2   6 1737.07   29.82
   0   2  -6 1483.87   46.60
   0   2  -6 1413.02   52.28
   0   2  -6 1539.51   51.11
   0   2  -6 1499.77   55.17
   0   2  -6 1494.89   28.71
   0  -2   6 1461.81   38.75
   0   2  -6 1521.77   38.92
   1  -2   6 1866.00   46.00
  -1   2  -6 1818.23   54.81
  -1   2  -6 1755.43   40.50
  -1   2  -6 1857.98   55.21
  -1   2  -6 1714.86   62.39
  -1   2  -6 1903.16   36.01
  -1   2  -6 1863.73   36.01
  -1   2  -6 1748.64   59.10
   2  -2   6  796.54   37.22
  -2   2  -6  816.12   30.28
  -2   2  -6  842.57   38.71
  -2   2  -6  839.10   31.86
  -2   2  -6  844.31   19.03
   2  -2   6  797.15   43.16
  -2   2  -6  821.88   39.90
  -2   2  -6  783.85   45.26
   3  -2   6  710.79   37.45
  -3   2  -6  672.32   33.09
  -3   2  -6  586.52   33.64
   3  -2   6  675.10   42.22
  -3   2  -6  590.23   42.10
  -4   2  -6  540.93   33.67
   4  -2   6  691.42   45.92
  -4   2  -6  671.50   37.95
  -4   2  -6  670.35   46.22
   4  -2   6  636.53   32.15
   4  -2   6  576.08   39.12
   5  -2   6   61.72   18.77
  -5   2  -6   22.15   19.82
   5  -2   6   67.58   27.09
  -5   2  -6   44.52   19.84
  -6   2  -6  171.73   26.25
  -6   2  -6  166.58   29.90
   6  -2   6  162.27   36.38
   6  -2   6  179.58   25.22
   7  -2   6   -0.14   18.02
  -7   2  -6    3.53   19.35
   7  -2   6   22.30   30.09
  -7   2  -6   18.61   23.09
  -8   2  -6   55.11   23.65
   8  -2   6   17.62   20.86
  -8   2  -6   10.58   24.98
   8  -2   6   -1.41   31.63
  -9  -1   6    2.88   24.94
   9   1  -6    7.82   24.73
   9   1  -6   19.90   30.28
  -8  -1   6   62.92   27.90
   8   1  -6   82.20   32.89
   8   1  -6   37.94   24.53
  -7  -1   6    1.01   22.22
   7   1  -6   20.48   24.84
   7   1  -6   15.71   22.42
   6   1  -6  189.73   34.33
  -6  -1   6  204.96   31.31
   6   1  -6  282.93   35.98
   5   1  -6  421.57   37.01
  -5  -1   6  392.27   34.39
   5   1  -6  370.39   38.69
   4   1  -6  374.11   35.56
  -4  -1   6  346.52   28.66
   4   1  -6  357.17   31.00
   3   1  -6  526.98   33.73
   3   1  -6  488.18   35.26
  -3  -1   6  463.86   28.12
   2   1  -6 1198.09   42.85
   2   1  -6 1180.74   47.08
   2   1  -6 1168.14   48.86
  -2  -1   6 1202.18   36.69
  -2  -1   6 1198.56   29.41
   1   1  -6  198.93   18.03
  -1  -1   6  200.05   16.12
   1   1  -6  183.38   22.92
   1   1  -6  169.53   14.51
  -1  -1   6  196.58   14.01
   1   1  -6  195.49   22.93
   0   1  -6  561.18   20.27
   0   1  -6  543.69   31.63
   0   1  -6  517.57   21.44
   0   1  -6  556.10   34.66
   0   1  -6  533.28   25.49
  -1   1  -6  427.56   26.41
  -1   1  -6  454.85   22.61
  -1   1  -6  432.93   11.86
  -1   1  -6  383.33   27.88
   1  -1   6  393.76   34.29
  -1   1  -6  437.96   33.56
  -2   1  -6   68.90   14.47
  -2   1  -6   87.52   18.23
   2  -1   6   59.08   16.09
   2  -1   6   43.45   19.48
  -2   1  -6   50.03   15.57
  -2   1  -6   39.93   10.85
  -3   1  -6  168.55   20.21
   3  -1   6  153.49   20.19
   3  -1   6  180.66   26.96
  -3   1  -6  179.42   22.29
  -3   1  -6  181.28   18.22
   4  -1   6    5.56   12.23
  -4   1  -6   15.31   16.57
  -4   1  -6    9.52   14.23
   4  -1   6   -0.99   19.56
   4  -1   6   23.06   13.87
  -5   1  -6   22.94   18.85
   5  -1   6    5.70   23.40
   5  -1   6   -7.59   14.76
  -5   1  -6  -15.26   13.00
   6  -1   6   22.38   25.61
  -6   1  -6    2.34   20.03
  -6   1  -6   -1.69   17.63
   6  -1   6    6.27   17.56
  -7   1  -6   -6.71   18.84
   7  -1   6   -8.62   28.41
   7  -1   6    2.63   19.21
  -7   1  -6   22.15   24.49
  -8   1  -6   22.67   21.27
   8  -1   6  -15.86   19.14
  -8   1  -6   13.22   23.27
   8  -1   6   11.47   31.99
  -9   1  -6    5.19   23.04
   9  -1   6    7.30   35.33
  -9   1  -6    4.32   27.36
   9   0  -6   12.64   24.87
   9   0  -6   51.47   31.75
  -9   0   6   21.31   28.21
   8   0  -6  201.87   35.73
   8   0  -6  200.63   37.90
  -8   0   6  216.65   38.72
   7   0  -6    5.82   19.48
   7   0  -6   21.54   25.09
  -7   0   6   13.07   23.63
   6   0  -6  178.62   29.35
   6   0  -6  152.14   31.08
  -6   0   6  218.16   31.80
   5   0  -6  125.64   24.10
  -5   0   6   95.90   23.84
   5   0  -6   76.42   25.05
  -4   0   6   51.96   12.69
   4   0  -6   15.57   14.31
   4   0  -6   45.73   18.06
  -4   0   6   23.25   14.73
  -3   0   6   13.99   11.96
   3   0  -6   26.91   14.38
   3   0  -6   -4.45   14.48
   2   0  -6   88.38   17.84
   2   0  -6   49.52   14.84
  -2   0   6   74.58   14.66
   2   0  -6  103.42   16.19
  -2   0   6   91.51    7.30
   2   0  -6   60.44   18.29
   1   0  -6   19.38   15.35
   1   0  -6   23.32   11.07
   1   0  -6    3.39   14.53
   1   0  -6    9.69   10.79
   0   0  -6  347.62   28.09
   0   0  -6  355.50   18.74
   0   0  -6  357.30   30.10
   0   0  -6  355.48   22.94
   0   0  -6  329.43   18.51
  -1   0  -6   72.72   16.82
  -1   0  -6   52.22   13.22
  -1   0  -6   57.32   14.60
   1   0   6   52.41   18.77
  -1   0  -6   85.55   20.06
  -2   0  -6  159.75   17.87
  -2   0  -6  187.63   13.97
   2   0   6  184.60   18.18
   2   0   6  146.33   23.41
  -2   0  -6  172.64   22.67
   3   0   6  112.64   17.06
  -3   0  -6  106.45   19.40
  -3   0  -6   94.32   14.41
   3   0   6   98.17   23.54
  -3   0  -6  130.60   22.27
   4   0   6    1.93   20.54
  -4   0  -6    3.75   15.21
  -4   0  -6    9.44   16.24
   4   0   6   13.22   13.50
  -5   0  -6  256.10   32.05
  -5   0  -6  216.31   29.55
   5   0   6  256.39   37.66
   5   0   6  230.71   24.49
  -6   0  -6  157.59   28.64
  -6   0  -6  161.57   31.46
   6   0   6  127.34   23.59
   6   0   6  113.48   35.36
   7   0   6  220.77   29.69
  -7   0  -6  261.56   39.23
   7   0   6  251.17   44.65
  -7   0  -6  244.71   35.15
  -8   0  -6   31.81   24.25
   8   0   6   27.66   33.12
   8   0   6   22.63   20.67
  -8   0  -6   10.06   26.27
  -9   0  -6   55.28   28.91
   9  -1  -6   20.11   25.52
  -9   1   6    9.61   27.85
   9  -1  -6   66.94   33.91
   8  -1  -6    6.00   26.11
  -8   1   6   71.69   30.74
   8  -1  -6    8.36   19.01
  -7   1   6   21.57   25.03
   7  -1  -6   39.49   25.45
   7  -1  -6   82.14   27.84
   6  -1  -6   23.09   19.42
  -6   1   6   16.92   23.50
   6  -1  -6   51.17   26.10
   5  -1  -6   -8.10   17.31
   5  -1  -6    7.65   16.74
  -5   1   6    3.58   17.64
  -4   1   6  127.39   18.99
  -4   1   6  161.81   23.31
   4  -1  -6  133.88   23.55
   4  -1  -6  134.63   22.83
   3  -1  -6 1087.21   47.36
   3  -1  -6 1043.35   45.83
  -3   1   6 1039.22   43.78
   3  -1  -6 1052.89   45.52
   2  -1  -6  940.48   42.65
   2  -1  -6  924.32   39.64
   2  -1  -6  966.74   38.95
   2  -1  -6  941.58   39.40
   1  -1  -6  397.19   29.64
   1  -1  -6  410.46   28.79
   1  -1  -6  400.92   25.00
   1  -1  -6  436.43   26.54
   0  -1  -6 1154.66   29.38
   0  -1  -6 1220.41   47.77
   0  -1  -6 1155.12   42.62
   0  -1  -6 1217.81   36.44
   1   1   6  680.78   38.18
  -1  -1  -6  795.78   38.04
  -1  -1  -6  776.32   35.98
   2   1   6 1251.52   39.61
   2   1   6 1272.97   37.49
   2   1   6 1294.89   31.28
  -2  -1  -6 1261.95   51.25
   2   1   6 1247.07   53.22
  -2  -1  -6 1227.79   48.11
   3   1   6  714.65   36.75
  -3  -1  -6  780.91   28.41
   3   1   6  768.04   24.68
   3   1   6  786.26   29.60
   3   1   6  727.16   43.89
  -3  -1  -6  821.66   43.11
  -3  -1  -6  729.92   40.92
  -4  -1  -6  670.29   43.33
   4   1   6  688.87   32.48
  -4  -1  -6  660.14   42.81
   4   1   6  718.66   27.61
   4   1   6  635.07   46.98
   5   1   6  650.06   52.47
  -5  -1  -6  656.57   47.25
  -5  -1  -6  659.73   44.96
   5   1   6  556.70   34.52
   6   1   6  554.38   36.69
  -6  -1  -6  533.39   43.54
   6   1   6  546.06   54.04
  -6  -1  -6  528.90   47.55
  -7  -1  -6   21.17   20.62
   7   1   6   33.30   32.05
   7   1   6   58.06   23.76
  -7  -1  -6   67.11   29.00
  -8  -1  -6   37.30   25.57
   8   1   6   -7.39   28.12
   8   1   6   17.91   19.94
  -8  -1  -6    2.38   23.99
   8  -2  -6  117.64   32.85
  -8   2   6   73.94   33.73
   8  -2  -6  146.18   34.94
  -7   2   6  141.23   33.49
   7  -2  -6   90.61   27.38
   7  -2  -6  128.38   30.94
   6  -2  -6  195.01   32.22
  -6   2   6  184.03   33.90
  -5   2   6  101.18   24.15
   5  -2  -6  137.55   26.04
   4  -2  -6  393.26   32.74
  -4   2   6  350.73   32.97
   4  -2  -6  371.30   33.25
  -4   2   6  404.01   31.05
   3  -2  -6  183.09   25.32
   3  -2  -6  131.55   19.37
   3  -2  -6  177.07   22.37
  -3   2   6  138.82    9.39
  -3   2   6  129.72   21.92
   3  -2  -6  142.42   22.08
   2  -2  -6 1013.85   40.19
   2  -2  -6  994.01   45.64
   2  -2  -6 1061.25   42.13
   2  -2  -6  990.53   43.19
   1  -2  -6  308.32   28.03
   1  -2  -6  313.50   25.27
   1  -2  -6  308.56   24.81
   0  -2  -6 2303.91   64.93
   0  -2  -6 2250.65   66.84
   0  -2  -6 2213.88   60.78
   0   2   6 2300.41   62.86
  -1  -2  -6  886.45   41.55
   1   2   6  849.82   42.79
  -1  -2  -6  880.85   42.23
  -2  -2  -6 1137.90   51.06
   2   2   6 1248.18   52.03
  -2  -2  -6 1255.93   52.72
   2   2   6 1206.32   37.72
  -3  -2  -6  260.02   29.87
  -3  -2  -6  197.75   15.57
   3   2   6  172.84   17.78
   3   2   6  180.05   28.96
  -3  -2  -6  185.67   25.51
   3   2   6  193.23   18.18
   3   2   6  222.97   22.32
   4   2   6  553.65   30.49
   4   2   6  590.98   47.05
  -4  -2  -6  571.02   40.77
   4   2   6  593.48   29.35
  -4  -2  -6  495.14   39.96
  -5  -2  -6  105.78   26.94
   5   2   6  132.15   22.53
   5   2   6   93.28   31.47
  -5  -2  -6  103.36   26.09
  -6  -2  -6   81.29   29.33
   6   2   6  128.60   23.69
  -6  -2  -6  116.67   30.01
   6   2   6  106.80   34.11
   7   2   6   48.69   31.15
  -7  -2  -6   75.55   28.87
  -7  -2  -6   41.20   29.14
   7   2   6   77.66   24.12
  -8  -2  -6  -12.40   20.40
   8   2   6    5.45   21.43
   8   2   6  -24.61   28.78
  -8  -2  -6   37.15   29.65
  -8   3   6   72.83   34.46
   8  -3  -6  159.32   34.98
  -7   3   6  192.07   38.24
   7  -3  -6  255.60   37.67
  -6   3   6  246.74   37.93
   6  -3  -6  286.77   34.08
   6  -3  -6  210.30   32.28
  -5   3   6  120.78   28.60
  -5   3   6  131.60   26.23
   5  -3  -6  148.88   26.45
   5  -3  -6  146.73   27.35
   4  -3  -6  650.87   39.67
  -4   3   6  530.50   23.48
  -4   3   6  591.90   43.74
   4  -3  -6  522.25   41.46
  -4   3   6  550.04   39.32
   4  -3  -6  561.48   44.56
   3  -3  -6  270.41   26.08
   3  -3  -6  252.03   28.70
   3  -3  -6  241.56   29.33
   3  -3  -6  262.77   22.45
  -3   3   6  275.97   15.06
   3  -3  -6  238.02   17.24
  -3   3   6  272.66   29.41
   2  -3  -6  806.50   42.17
   2  -3  -6  901.60   47.95
   2  -3  -6  866.09   36.95
   2  -3  -6  891.20   26.68
   2  -3  -6  894.65   38.83
  -2   3   6  830.90   46.68
   1  -3  -6  187.83   21.16
  -1   3   6  175.15   27.21
  -1   3   6  223.35   22.01
   1  -3  -6  204.54   26.50
   1  -3  -6  253.29   23.91
   0  -3  -6   37.99   18.04
   0   3   6   55.92   16.31
   0  -3  -6   41.60   15.87
   1   3   6  327.05   28.94
  -1  -3  -6  377.68   33.03
  -1  -3  -6  380.81   30.73
  -2  -3  -6  108.74   24.25
  -2  -3  -6   88.16   20.12
   2   3   6  105.04   12.18
   2   3   6   84.77   22.47
  -3  -3  -6   65.17   11.19
  -3  -3  -6   65.85   21.73
   3   3   6   75.79   17.63
   3   3   6   56.56   14.69
   3   3   6   69.43   25.16
  -3  -3  -6   76.15   21.79
   4   3   6   -2.61   14.94
   4   3   6   -6.57   21.89
  -4  -3  -6   48.78   23.12
  -4  -3  -6   34.54   22.60
   4   3   6    6.13   14.48
   5   3   6   -9.33   17.34
   5   3   6   18.54   25.95
  -5  -3  -6   14.55   21.32
  -5  -3  -6   12.96   20.99
  -6  -3  -6   -8.44   21.52
  -6  -3  -6   -0.48   20.64
   6   3   6  -63.79   18.53
   6   3   6    1.01   17.93
  -7  -3  -6   14.52   24.93
  -7  -3  -6  -15.27   22.25
   7   3   6   13.12   20.51
   7   3   6  -29.47   25.98
  -8  -3  -6   71.75   31.43
   8   3   6  132.36   42.53
   8   3   6   89.31   27.62
  -8  -3  -6   38.32   32.01
  -8   4   6   77.51   34.22
   8  -4  -6  106.71   27.31
   8  -4  -6  141.12   35.52
   7  -4  -6  237.23   30.64
   7  -4  -6  189.36   36.06
  -7   4   6  170.18   36.52
   6  -4  -6   29.92   16.38
  -6   4   6   20.22   24.62
   6  -4  -6   41.53   24.25
   5  -4  -6   50.41   23.58
  -5   4   6   25.94   23.24
  -5   4   6   57.20   25.86
   5  -4  -6   67.19   17.37
   4  -4  -6   42.13   20.42
   4  -4  -6   70.03   26.73
  -4   4   6   44.13   23.35
   4  -4  -6   89.51   16.28
   3  -4  -6   54.63   24.04
   3  -4  -6   22.18   18.97
   3  -4  -6   18.06   11.80
  -3   4   6   66.78   23.11
  -3   4   6   25.45   11.53
  -2   4   6   39.96   13.86
   2  -4  -6   15.21   15.04
   2  -4  -6   16.57   18.05
  -2   4   6   29.24   21.47
   2  -4  -6    7.53   13.50
   1  -4  -6  191.98   21.84
  -1   4   6  238.06   23.45
   1  -4  -6  275.43   32.58
  -1   4   6  219.41   32.30
   0  -4  -6  156.86   26.66
   0   4   6  128.38   20.11
   0   4   6  141.53   28.93
   0  -4  -6  123.31   20.89
  -1  -4  -6   75.94   23.33
   1   4   6   31.31   22.45
   1   4   6   43.41   18.70
  -1  -4  -6   93.17   21.39
  -2  -4  -6  151.58   25.64
   2   4   6  137.02   29.61
  -2  -4  -6  138.69   26.60
   2   4   6  166.60   28.73
   2   4   6  148.27   16.26
   3   4   6  126.59   22.32
  -3  -4  -6  132.40   28.56
   3   4   6  145.02   19.95
  -3  -4  -6   73.20   23.69
   3   4   6  109.55   29.01
   4   4   6  196.26   36.58
   4   4   6  246.42   26.59
  -4  -4  -6  275.72   37.90
  -4  -4  -6  220.46   33.13
   4   4   6  219.15   26.49
   5   4   6   35.02   28.67
  -5  -4  -6   15.40   22.83
  -5  -4  -6   57.97   27.86
   5   4   6   11.10   18.42
  -6  -4  -6   98.90   33.21
  -6  -4  -6   74.58   30.34
   6   4   6  101.40   23.17
   6   4   6  113.88   35.63
  -7  -4  -6   89.43   33.63
   7   4   6   94.75   26.00
   7   4   6  139.68   41.54
  -7  -4  -6   84.90   33.97
   7  -5  -6    5.99   16.12
  -7   5   6   -4.74   24.32
   7  -5  -6   15.67   22.91
   6  -5  -6    8.74   21.52
   6  -5  -6    1.31   15.07
  -6   5   6   18.38   24.16
   5  -5  -6   32.63   23.17
   5  -5  -6   43.79   17.19
  -5   5   6   33.66   24.31
   5  -5  -6   36.51   28.53
  -5   5   6   64.74   26.63
   4  -5  -6  111.93   19.72
   4  -5  -6  134.69   31.54
  -4   5   6  157.35   33.19
  -3   5   6   87.68   29.92
   3  -5  -6  117.38   29.71
   3  -5  -6   89.40   18.26
   2  -5  -6  231.88   34.35
  -2   5   6  216.10   36.47
   1  -5  -6  183.25   31.57
  -1   5   6  151.43   33.23
   1  -5  -6  211.90   24.00
   0  -5  -6  260.04   34.74
   0   5   6  337.89   29.04
   0  -5  -6  318.60   30.12
   0   5   6  304.16   38.76
   1   5   6  279.67   30.62
   1   5   6  215.47   37.54
  -1  -5  -6  272.23   31.34
  -1  -5  -6  259.40   34.66
   2   5   6  253.56   32.87
   2   5   6  226.81   21.60
  -2  -5  -6  169.57   28.47
  -2  -5  -6  221.86   34.42
   2   5   6  249.80   39.40
  -3  -5  -6  249.98   37.39
   3   5   6  240.09   25.19
  -3  -5  -6  223.14   32.10
   3   5   6  267.35   31.42
   3   5   6  206.73   35.95
   3   5   6  231.05   40.58
  -4  -5  -6  512.68   48.78
   4   5   6  522.85   48.54
   4   5   6  509.75   52.28
   4   5   6  553.49   36.39
  -4  -5  -6  436.00   44.04
   4   5   6  481.00   38.49
   5   5   6  145.48   26.39
   5   5   6  126.08   24.29
   5   5   6  101.39   32.93
  -5  -5  -6  112.60   31.33
  -5  -5  -6  122.60   33.06
   5   5   6  168.73   36.99
   6   5   6  138.90   39.63
  -6  -5  -6   84.54   32.32
  -6  -5  -6  110.58   33.17
   6   5   6  166.26   39.78
   6   5   6  109.53   26.50
   7   5   6   -7.57   21.99
  -7  -5  -6   22.88   30.37
  -7  -5  -6   -4.26   25.63
   7   5   6  -36.47   24.71
  -6   6   6  140.80   35.99
   6  -6  -6  112.58   24.69
  -5   6   6   49.81   29.45
   5  -6  -6   96.17   21.96
  -5   6   6   64.56   28.72
   5  -6  -6   57.48   29.05
  -4   6   6   27.97   27.97
   4  -6  -6   96.25   32.12
   4  -6  -6  124.01   22.23
   3  -6  -6  199.25   35.45
  -3   6   6  200.63   39.02
   2  -6  -6  -15.04   18.29
  -2   6   6   -1.53   27.47
  -1   6   6  413.69   47.23
   1  -6  -6  443.61   45.04
   0   6   6  275.12   39.33
   0  -6  -6  277.39   39.48
   1   6   6   15.29   29.04
  -1  -6  -6   16.76   23.87
  -1  -6  -6   22.66   21.04
   2   6   6  171.32   22.62
   2   6   6  189.39   40.32
  -2  -6  -6  143.73   32.33
  -2  -6  -6  115.53   26.35
  -3  -6  -6  146.48   30.78
   3   6   6  135.87   31.68
   3   6   6  121.18   36.64
   3   6   6  110.78   26.22
   3   6   6  152.85   23.81
  -3  -6  -6  112.16   33.55
   4   6   6   76.62   35.45
   4   6   6   35.03   22.56
  -4  -6  -6   73.99   29.01
   4   6   6   90.69   32.03
   4   6   6   21.82   20.31
  -4  -6  -6   38.41   25.95
   5   6   6   46.82   31.32
  -5  -6  -6   -4.09   24.96
   5   6   6  -25.65   18.43
   5   6   6   -4.18   28.34
   5   6   6   15.53   20.99
  -5  -6  -6  -19.52   22.09
   6   6   6    1.69   28.27
   6   6   6    9.66   18.48
  -6  -6  -6    8.63   26.83
   6   6   6  -15.79   30.48
  -6  -6  -6   29.22   29.06
  -5   7   6  131.19   35.46
   5  -7  -6   35.63   20.21
  -5   7   6  115.35   33.53
   5  -7  -6   -7.24   27.55
  -4   7   6   55.15   33.07
   4  -7  -6  111.33   36.69
   3  -7  -6  197.70   39.62
  -3   7   6  100.35   35.99
   2  -7  -6  -29.18   22.71
  -2   7   6   30.47   30.05
  -1   7   6   49.04   31.60
   1  -7  -6   62.92   26.44
   0  -7  -6    7.88   20.65
   0   7   6    8.14   25.27
   1   7   6   -1.11   16.26
  -1  -7  -6  -15.89   17.56
   1   7   6   -8.53   26.71
   2   7   6   47.85   19.70
   2   7   6    1.62   28.80
  -2  -7  -6   39.48   24.74
   2   7   6    3.15   19.97
  -2  -7  -6   44.28   24.22
  -3  -7  -6   32.78   27.41
   3   7   6   57.52   21.42
  -3  -7  -6   40.57   25.16
   3   7   6   25.56   23.63
   3   7   6   26.06   31.94
   4   7   6   52.86   36.21
   4   7   6   60.92   23.54
  -4  -7  -6    7.02   23.07
   4   7   6   17.62   24.17
  -4  -7  -6   27.20   27.00
   5   7   6   59.81   30.32
  -5  -7  -6   16.18   25.25
   5   7   6   21.51   23.98
  -5  -7  -6  -18.06   15.81
   5   7   6   25.76   34.22
  -4   8   6    6.55   32.86
   4  -8  -6   21.80   26.02
   3  -8  -6   22.15   26.58
  -3   8   6   -0.93   29.91
   2  -8  -6   54.43   26.71
  -2   8   6  -37.62   25.43
   1  -8  -6   19.83   23.03
  -1   8   6   99.70   34.71
   0  -8  -6   65.64   29.82
   0   8   6   28.19   31.79
   1   8   6   26.95   20.74
   1   8   6   88.12   39.88
  -1  -8  -6   40.54   30.40
   2   8   6  119.62   32.90
   2   8   6   89.40   25.65
   2   8   6   63.68   38.01
  -2  -8  -6   58.45   33.47
   3   8   6   72.47   41.00
   3   8   6   54.44   24.53
  -3  -8  -6   25.58   30.23
   3   8   6   56.39   28.48
   3   9  -7   17.45   20.50
   3   9  -7   -6.33   24.47
   2   9  -7   57.65   32.89
   2   9  -7   32.18   22.65
   2   9  -7   82.64   38.00
   1   9  -7  166.36   37.92
   1   9  -7  117.30   27.75
   1   9  -7  111.09   40.91
   0   9  -7   23.38   21.39
   0   9  -7   40.08   28.07
   0   9  -7   29.34   35.30
  -1   9  -7   -3.12   25.31
  -1   9  -7  -29.44   25.15
  -1   9  -7   26.24   22.02
  -2   9  -7  -13.64   26.00
  -2   9  -7   31.06   34.20
  -2   9  -7  -12.55   18.34
  -3   9  -7   -5.24   20.97
  -3   9  -7   25.43   31.14
   5   8  -7   -4.60   18.18
   5   8  -7   30.38   30.28
   5   8  -7  -15.20   25.79
   4   8  -7   -0.24   26.31
   4   8  -7   -4.63   25.27
   4   8  -7   27.93   19.95
   3   8  -7   41.14   20.25
   3   8  -7   53.35   28.64
   3   8  -7   33.15   27.34
   3   8  -7  107.67   33.91
   2   8  -7   38.35   30.69
   2   8  -7   12.76   19.29
   2   8  -7  -12.85   23.48
   2   8  -7   26.22   26.29
   1   8  -7   14.40   18.68
   1   8  -7   -1.79   28.30
   1   8  -7   43.70   24.86
   0   8  -7    3.32   28.37
   0   8  -7   39.31   25.91
   0   8  -7   -3.05   18.06
  -1   8  -7    3.78   17.70
  -1   8  -7   21.47   25.25
  -1   8  -7   -5.48   25.23
  -2   8  -7  230.49   46.32
  -2   8  -7  254.46   34.21
  -2   8  -7  212.11   35.03
  -3   8  -7   44.75   23.35
  -3   8  -7   65.28   20.72
  -3   8  -7   70.46   27.84
   3  -8   7   96.03   23.40
  -3   8  -7   32.58   33.36
  -4   8  -7   50.90   31.16
  -4   8  -7   31.51   23.18
  -4   8  -7  100.01   22.81
  -5   8  -7   86.60   36.54
  -5   8  -7   48.82   25.71
   6   7  -7   90.22   35.69
   6   7  -7   93.95   35.49
   5   7  -7   39.35   28.67
   5   7  -7   -2.07   16.87
   5   7  -7    5.47   25.41
   4   7  -7   27.43   18.85
   4   7  -7  -17.73   23.38
   4   7  -7    2.57   23.92
   3   7  -7  464.23   36.50
   3   7  -7  287.52   36.30
   3   7  -7  328.87   40.91
   3   7  -7  360.17   41.47
   2   7  -7  132.95   33.27
   2   7  -7  117.29   29.72
   2   7  -7   98.91   28.31
   2   7  -7   73.14   21.36
   1   7  -7   89.95   31.76
   1   7  -7   86.83   27.41
   1   7  -7   60.39   24.74
   1   7  -7   90.03   22.21
   0   7  -7  165.04   29.04
   0   7  -7  151.65   30.56
   0   7  -7  140.82   24.98
   0   7  -7  101.92   34.04
  -1   7  -7  151.25   29.69
   1  -7   7  134.94   24.85
  -1   7  -7  227.29   28.98
  -1   7  -7  155.24   20.69
  -1   7  -7  195.48   40.43
  -2   7  -7  170.41   39.96
  -2   7  -7   96.55   25.02
  -2   7  -7  160.96   20.79
  -2   7  -7  131.01   28.22
  -3   7  -7  164.09   21.80
  -3   7  -7  125.97   26.35
   3  -7   7  155.15   25.04
  -3   7  -7  106.28   34.28
  -4   7  -7  325.24   36.97
   4  -7   7  399.85   32.45
  -4   7  -7  412.08   50.73
  -5   7  -7    8.79   27.07
  -5   7  -7    9.32   20.55
  -6   7  -7   91.12   32.83
   7   6  -7  101.60   38.15
   7   6  -7  111.31   36.42
   6   6  -7   86.07   30.78
   6   6  -7   45.06   30.18
   5   6  -7  278.35   42.88
   5   6  -7  251.00   39.21
   4   6  -7   26.70   16.36
   4   6  -7   34.40   23.87
   4   6  -7   62.57   27.54
   3   6  -7  678.71   51.10
   3   6  -7  574.90   45.68
   3   6  -7  689.75   38.80
   3   6  -7  624.92   47.48
   2   6  -7  532.51   44.63
   2   6  -7  552.82   35.08
   2   6  -7  539.66   44.41
   2   6  -7  603.75   48.34
   1   6  -7  395.00   37.78
   1   6  -7  412.83   37.86
   1   6  -7  510.73   47.41
   1   6  -7  427.76   33.55
   0   6  -7  343.18   33.58
   0   6  -7  304.97   29.68
   0  -6   7  298.74   30.33
   0   6  -7  310.90   32.79
   0   6  -7  289.72   39.87
   1  -6   7  227.67   27.37
  -1   6  -7  228.18   29.88
  -1   6  -7  267.88   28.68
  -1   6  -7  282.98   40.71
  -1   6  -7  221.85   29.00
  -2   6  -7   38.30   17.77
  -2   6  -7   24.07   18.67
  -2   6  -7   25.21   21.73
   2  -6   7   26.32   18.33
   2  -6   7   60.66   22.52
  -2   6  -7   43.57   21.18
  -2   6  -7   43.39   28.02
   3  -6   7   44.77   23.22
  -3   6  -7  -11.10   16.06
   3  -6   7   23.60   16.96
  -3   6  -7   -0.21   21.77
   4  -6   7  163.43   25.13
  -4   6  -7  131.30   27.26
  -4   6  -7   96.51   33.56
   5  -6   7   18.55   19.02
  -5   6  -7   24.79   26.33
  -6   6  -7   30.50   26.99
   6  -6   7   18.89   18.77
  -7   6  -7   30.37   25.97
   7   5  -7  185.76   39.73
   7   5  -7  118.86   35.61
   6   5  -7  217.87   39.50
   6   5  -7  291.35   44.59
   5   5  -7  110.42   32.60
   5   5  -7   75.11   28.34
   4   5  -7  147.82   27.97
   4   5  -7  155.88   33.42
   3   5  -7  475.55   39.42
   3   5  -7  458.68   43.36
   3   5  -7  462.75   29.87
   3   5  -7  570.04   43.58
   2   5  -7   30.77   21.23
   2   5  -7   29.23   17.68
   2   5  -7   21.41   14.31
   2   5  -7   67.13   20.93
   1   5  -7  215.09   29.18
  -1  -5   7  191.21   23.18
   1   5  -7  223.24   32.21
   1   5  -7  203.07   22.45
   1   5  -7  216.19   27.61
   0  -5   7   45.83   17.02
   0   5  -7   23.27   17.07
   0   5  -7   35.04   23.32
   0   5  -7   30.25   18.30
   0   5  -7   36.54   15.62
  -1   5  -7  -21.78   12.69
  -1   5  -7   27.23   15.15
  -1   5  -7   26.45   17.30
  -1   5  -7   36.66   17.21
  -1   5  -7   28.30   22.77
   1  -5   7   16.09   14.56
  -2   5  -7   10.87   22.00
  -2   5  -7    8.11   15.93
   2  -5   7   -5.60   14.62
  -2   5  -7   -4.19   14.44
  -2   5  -7  -10.30   15.93
   2  -5   7    9.35   12.67
  -2   5  -7  -14.89   11.59
  -3   5  -7   -1.14   18.99
   3  -5   7   -2.10    9.29
   3  -5   7   25.00   17.87
  -3   5  -7   28.42   18.78
  -3   5  -7   69.74   18.56
  -4   5  -7   72.47   19.73
  -4   5  -7   62.23   26.98
   4  -5   7   44.72   20.87
   4  -5   7   -1.33   14.98
   4  -5   7   57.16   20.98
  -5   5  -7   16.92   25.62
   5  -5   7  -11.78   16.41
   5  -5   7   45.07   18.67
   6  -5   7   65.45   22.70
   6  -5   7    4.06   18.61
  -6   5  -7   69.04   30.05
  -7   5  -7   98.75   32.66
   8   4  -7    5.89   23.37
   8   4  -7   45.31   32.79
   7   4  -7  -11.96   22.85
   7   4  -7   38.00   24.90
   6   4  -7   85.76   29.25
   6   4  -7   41.76   24.43
   5   4  -7   37.28   25.67
   5   4  -7   34.48   23.12
   4   4  -7   11.95   19.64
   4   4  -7   15.81   20.83
   3   4  -7  -10.60   14.76
   3   4  -7   -2.37   15.99
   3   4  -7   12.13   20.05
   2   4  -7   15.93   18.38
   2   4  -7   13.03   16.85
   2   4  -7   20.17   11.12
   2   4  -7   36.51   15.17
  -1  -4   7  117.49   18.20
   1   4  -7  115.43   22.96
   1   4  -7  112.37   19.88
   1   4  -7  120.96   15.77
   1   4  -7   87.03   21.67
   0   4  -7   -7.80   10.65
   0  -4   7    4.76   11.33
   0   4  -7   15.64   16.13
   0   4  -7   12.10   15.03
   0   4  -7  -17.61   14.71
   0   4  -7    4.37   12.57
  -1   4  -7   15.66   15.56
  -1   4  -7   -5.08   11.60
   1  -4   7   29.46   14.20
  -1   4  -7   26.82   15.38
  -1   4  -7   19.44   14.07
  -1   4  -7   13.82   18.20
   2  -4   7   71.55   17.74
  -2   4  -7   50.50   17.85
  -2   4  -7   56.58   16.66
  -2   4  -7   97.92   14.07
  -2   4  -7   70.42   15.79
   2  -4   7   74.44   22.37
  -2   4  -7   73.97   24.28
  -2   4  -7   84.66   22.61
   3  -4   7  854.05   49.65
  -3   4  -7  860.37   36.42
   3  -4   7  871.41   43.02
  -3   4  -7  875.14   55.74
  -3   4  -7  852.68   42.80
  -3   4  -7  914.65   44.42
   4  -4   7    2.15   16.29
   4  -4   7  -24.44   20.80
  -4   4  -7   23.21   22.42
  -4   4  -7   12.86   14.92
  -4   4  -7    6.58   16.53
   4  -4   7    9.18   15.29
   5  -4   7   22.21   25.75
  -5   4  -7   31.30   25.91
   5  -4   7   30.49   17.95
  -5   4  -7   34.22   21.62
   5  -4   7   39.51   20.26
  -5   4  -7    2.83   16.44
  -6   4  -7  238.16   40.11
   6  -4   7  255.27   40.76
  -6   4  -7  280.90   31.86
   6  -4   7  299.20   31.36
   7  -4   7  160.90   26.30
  -7   4  -7  171.80   33.44
  -7   4  -7  141.45   33.96
   7  -4   7  199.74   43.20
   8  -4   7   81.35   36.90
  -8   4  -7   97.72   32.49
   8   3  -7    5.73   28.52
  -8  -3   7   -9.62   24.33
   8   3  -7   -4.29   20.67
   7   3  -7   72.41   33.50
   7   3  -7  132.22   31.75
  -7  -3   7   94.88   30.69
   6   3  -7   46.46   23.83
   6   3  -7   47.73   28.30
  -6  -3   7   75.55   24.85
   5   3  -7  277.95   39.95
  -5  -3   7  279.04   31.02
   5   3  -7  363.63   37.92
  -4  -3   7  134.12   20.76
   4   3  -7   73.98   22.18
   4   3  -7  112.14   28.40
   3   3  -7  355.58   32.10
   3   3  -7  342.42   35.37
   3   3  -7  403.03   31.19
  -3  -3   7  393.49   24.62
   2   3  -7  537.92   35.83
  -2  -3   7  583.34   21.29
   2   3  -7  541.52   38.47
   2   3  -7  517.14   34.38
  -2  -3   7  538.42   28.44
   1   3  -7  222.60   13.59
   1   3  -7  228.01   27.93
   1   3  -7  238.76   22.67
  -1  -3   7  274.08   22.11
   1   3  -7  271.34   27.98
   1   3  -7  207.67   24.31
   0   3  -7  273.69   21.66
   0  -3   7  285.83   22.01
   0   3  -7  273.43   18.28
   0   3  -7  316.11   29.20
   0   3  -7  269.03   26.55
   0   3  -7  289.09   27.02
   0   3  -7  287.19   30.68
  -1   3  -7  275.71   21.16
   1  -3   7  224.01   21.24
  -1   3  -7  299.91   27.54
  -1   3  -7  302.83   26.58
  -1   3  -7  294.84   31.34
  -1   3  -7  244.30   27.86
  -1   3  -7  311.64   20.80
  -2   3  -7  527.10   41.69
  -2   3  -7  493.45   23.21
  -2   3  -7  485.60   36.55
   2  -3   7  459.53   37.18
   2  -3   7  521.55   35.73
   2  -3   7  516.19   29.60
  -2   3  -7  489.46   21.47
  -2   3  -7  414.90   31.12
  -2   3  -7  502.72   37.40
  -2   3  -7  511.43   28.63
  -3   3  -7  853.37   36.04
   3  -3   7  717.29   37.27
  -3   3  -7  812.06   41.74
   3  -3   7  732.23   46.85
  -3   3  -7  775.33   51.80
  -4   3  -7   40.23   21.27
   4  -3   7   33.31   15.98
   4  -3   7   38.75   16.75
   4  -3   7   54.20   24.11
  -4   3  -7   34.46   17.12
  -4   3  -7   25.41   18.04
  -5   3  -7  245.71   38.10
   5  -3   7  211.40   27.32
  -5   3  -7  211.61   29.31
   5  -3   7  180.12   24.62
   5  -3   7  231.62   36.96
  -5   3  -7  193.48   27.52
  -6   3  -7   76.94   23.20
   6  -3   7   83.45   22.23
   6  -3   7   54.80   31.04
  -6   3  -7   60.06   24.25
   7  -3   7   25.70   19.21
  -7   3  -7   34.30   21.37
   7  -3   7   29.22   31.82
  -7   3  -7   45.32   25.73
  -8   3  -7   20.14   26.40
   8  -3   7   58.00   35.78
   8  -3   7   28.77   20.16
   8   2  -7   64.81   29.48
  -8  -2   7   -5.36   26.35
   8   2  -7   25.71   30.82
   7   2  -7   66.57   28.26
  -7  -2   7  102.50   29.24
   7   2  -7  196.80   39.26
   6   2  -7   91.98   31.64
   6   2  -7   35.33   23.98
  -6  -2   7   92.01   24.82
  -5  -2   7  390.56   33.98
   5   2  -7  390.44   37.38
   5   2  -7  351.66   40.11
   4   2  -7  320.39   36.70
  -4  -2   7  300.70   27.08
   4   2  -7  365.68   34.06
   3   2  -7  143.04   24.59
  -3  -2   7  105.94   15.89
   3   2  -7  115.42   21.39
   2   2  -7  500.06   36.66
   2   2  -7  539.15   38.06
   2   2  -7  518.96   31.96
  -2  -2   7  463.45   21.50
  -2  -2   7  537.24   24.56
   1   2  -7 3725.05   94.67
   1   2  -7 3743.46   92.60
  -1  -2   7 3837.72   54.51
   1   2  -7 3766.27   76.48
  -1  -2   7 3826.62   66.90
   1   2  -7 3642.23   87.68
   0   2  -7  140.73   23.06
   0  -2   7  113.68   14.70
   0   2  -7  129.14   15.44
   0   2  -7  116.56   23.51
   0   2  -7  145.42   18.49
   0   2  -7  124.25   21.26
  -1   2  -7    1.14    7.58
  -1   2  -7   -4.68   11.57
  -1   2  -7    5.56    7.74
   1  -2   7   -8.83    9.58
  -1   2  -7   -2.12    7.44
  -1   2  -7  -11.80   15.53
  -1   2  -7   21.45   14.82
  -1   2  -7   -8.60    7.70
  -1   2  -7  -22.48   13.76
  -2   2  -7  175.87   17.25
  -2   2  -7  142.19   20.89
   2  -2   7  167.32   21.29
  -2   2  -7  171.85   27.32
  -2   2  -7  143.38   15.79
  -2   2  -7  176.72   25.19
   2  -2   7  150.71   24.51
  -2   2  -7  179.96   22.84
  -3   2  -7  628.50   38.39
   3  -2   7  609.84   43.43
  -3   2  -7  615.10   32.23
  -3   2  -7  624.93   45.70
   4  -2   7   58.69   25.22
  -4   2  -7   80.53   20.62
  -4   2  -7   50.53   18.30
   4  -2   7   96.49   18.38
  -5   2  -7   21.38   16.69
  -5   2  -7   -4.64   13.01
   5  -2   7   48.29   25.10
   5  -2   7   30.86   17.15
   6  -2   7   12.76   18.38
   6  -2   7   52.40   31.31
  -6   2  -7   48.42   20.48
  -6   2  -7   28.35   22.36
  -7   2  -7   45.30   26.29
   7  -2   7   28.78   32.38
  -7   2  -7   16.14   20.41
   7  -2   7   19.59   20.22
   8  -2   7   63.42   23.36
  -8   2  -7   10.25   25.00
   8  -2   7   59.97   36.30
  -8   2  -7   61.03   27.63
   8   1  -7   23.07   22.39
   8   1  -7   32.41   30.18
  -8  -1   7   17.42   23.58
   7   1  -7  156.93   32.69
  -7  -1   7  157.86   31.78
   7   1  -7  175.30   37.50
  -6  -1   7  230.38   32.63
   6   1  -7  190.74   33.13
   6   1  -7  223.56   37.50
   5   1  -7  272.46   36.39
  -5  -1   7  256.31   30.58
   5   1  -7  275.69   32.56
   4   1  -7    7.52   19.35
   4   1  -7   15.86   15.86
  -4  -1   7    0.41   12.56
   3   1  -7   43.12   18.46
  -3  -1   7   45.66   14.31
   3   1  -7   56.30   17.34
   2   1  -7   92.79   17.80
  -2  -1   7   89.23   14.08
  -2  -1   7   73.86   10.31
   2   1  -7   91.95   18.48
   2   1  -7   89.16   20.43
   1   1  -7  247.97   25.22
   1   1  -7  276.97   21.43
   1   1  -7  280.86   17.86
  -1  -1   7  262.92   16.03
   1   1  -7  267.83   28.45
   0   1  -7  269.86   25.47
   0   1  -7  271.87   18.23
   0   1  -7  269.87   28.79
   0   1  -7  305.17   17.67
   0   1  -7  310.79   21.66
   1  -1   7  775.01   44.82
  -1   1  -7  842.98   35.61
  -1   1  -7  771.08   17.71
  -1   1  -7  728.24   42.75
  -1   1  -7  840.10   30.01
  -1   1  -7  875.36   41.32
  -2   1  -7  186.66   24.22
  -2   1  -7  198.48   15.09
   2  -1   7  210.79   20.33
  -2   1  -7  226.42   23.85
  -2   1  -7  173.13   13.80
   2  -1   7  145.17   24.39
  -2   1  -7  201.77   20.18
   3  -1   7   10.79   18.34
  -3   1  -7    9.14   13.11
  -3   1  -7   14.02   13.65
  -3   1  -7    8.58   11.14
   4  -1   7  106.45   19.03
  -4   1  -7  157.98   25.02
   4  -1   7  144.87   28.85
   5  -1   7  134.00   21.02
  -5   1  -7  103.25   24.17
  -5   1  -7  176.47   28.23
   5  -1   7  136.16   32.54
  -6   1  -7  120.06   27.78
  -6   1  -7  180.74   29.68
   6  -1   7  154.94   26.42
   6  -1   7   73.03   32.48
  -7   1  -7  119.72   29.19
   7  -1   7  204.90   43.24
   7  -1   7  162.97   27.54
  -7   1  -7  152.10   32.76
   8  -1   7   70.16   24.76
  -8   1  -7   74.12   30.21
   8  -1   7   78.42   38.48
  -8   1  -7  101.62   29.82
   8   0  -7   58.45   32.22
  -8   0   7   30.65   27.59
   8   0  -7   89.93   29.57
  -7   0   7    6.25   24.03
   7   0  -7   31.56   24.20
   7   0  -7  -11.31   24.08
  -6   0   7   14.88   22.53
   6   0  -7   25.88   19.64
   6   0  -7   20.08   25.62
   5   0  -7   41.01   19.85
   5   0  -7   12.19   21.53
  -5   0   7   59.05   21.97
   4   0  -7  126.10   25.53
  -4   0   7  121.36   20.64
   4   0  -7   93.46   22.06
   3   0  -7  421.64   31.36
  -3   0   7  379.11   28.08
   3   0  -7  353.99   33.27
   2   0  -7  544.25   31.22
   2   0  -7  588.73   29.68
   2   0  -7  571.18   38.18
  -2   0   7  594.23   31.08
  -2   0   7  557.58   15.08
   2   0  -7  564.42   34.50
   1   0  -7  161.83   24.01
   1   0  -7  149.67   16.95
   1   0  -7  160.53   18.08
   1   0  -7  138.62   20.20
   0   0  -7  500.59   31.99
   0   0  -7  550.40   24.04
   0   0  -7  578.78   36.40
   0   0  -7  539.59   23.31
   0   0  -7  549.59   27.99
  -1   0  -7 1470.31   44.77
  -1   0  -7 1442.19   45.67
  -1   0  -7 1419.80   56.45
  -1   0  -7 1461.80   52.95
   1   0   7 1375.60   55.67
  -2   0  -7  349.13   28.22
  -2   0  -7  339.35   28.82
   2   0   7  345.99   31.74
  -3   0  -7  214.20   16.67
   3   0   7  240.93   29.69
  -3   0  -7  198.07   25.15
   4   0   7  340.00   25.34
  -4   0  -7  321.11   33.39
  -4   0  -7  363.99   33.27
   4   0   7  254.23   35.34
  -5   0  -7  292.76   33.56
  -5   0  -7  302.32   33.14
   5   0   7  267.85   40.06
   5   0   7  352.37   29.90
   6   0   7  308.08   30.49
  -6   0  -7  340.98   37.02
  -6   0  -7  291.78   37.43
   6   0   7  358.29   46.78
  -7   0  -7  225.39   36.87
  -7   0  -7  175.10   32.83
   7   0   7  279.21   48.07
   7   0   7  191.22   28.25
  -8   0  -7  100.87   34.27
   8   0   7   77.40   24.85
  -8   0  -7   97.14   30.80
   8   0   7  109.59   40.63
   8  -1  -7  128.84   37.50
  -8   1   7  113.85   35.59
   8  -1  -7   88.84   30.98
  -7   1   7  -14.47   18.66
   7  -1  -7   31.57   23.71
   7  -1  -7   59.94   29.42
   6  -1  -7  247.50   34.36
   6  -1  -7  340.17   40.83
  -6   1   7  278.24   37.00
   5  -1  -7  201.37   30.76
   5  -1  -7  192.79   30.00
  -5   1   7  204.64   30.07
  -4   1   7  414.09   33.03
   4  -1  -7  371.07   34.66
  -4   1   7  359.29   29.42
   4  -1  -7  345.15   32.99
   3  -1  -7  974.02   44.23
  -3   1   7  986.12   44.61
   3  -1  -7  997.54   46.46
   3  -1  -7  987.54   45.48
   3  -1  -7  884.42   46.96
   2  -1  -7  457.36   30.49
   2  -1  -7  421.78   29.32
   2  -1  -7  468.43   32.77
   2  -1  -7  479.47   34.23
   1  -1  -7  355.89   29.26
   1  -1  -7  316.41   29.03
   1  -1  -7  333.97   24.89
   0  -1  -7  336.39   17.76
   0  -1  -7  331.38   29.43
   0  -1  -7  349.85   22.95
   0  -1  -7  356.49   28.77
   1   1   7 1996.63   67.32
  -1  -1  -7 2106.14   64.19
   2   1   7  635.43   42.07
   2   1   7  724.10   23.20
  -2  -1  -7  676.77   38.37
   2   1   7  661.22   29.97
  -2  -1  -7  660.68   40.69
  -3  -1  -7  351.43   32.35
  -3  -1  -7  389.95   35.32
   3   1   7  394.11   37.21
  -3  -1  -7  367.51   19.19
   4   1   7  239.60   23.30
  -4  -1  -7  164.70   26.34
   4   1   7  206.40   33.45
  -4  -1  -7  267.36   30.87
  -5  -1  -7  268.00   34.95
   5   1   7  201.36   36.65
  -5  -1  -7  187.64   30.20
   5   1   7  199.15   25.40
  -6  -1  -7   26.47   24.38
   6   1   7   64.75   20.09
   6   1   7   -1.92   27.27
  -6  -1  -7   59.15   24.14
  -7  -1  -7  -18.56   21.24
  -7  -1  -7    1.30   20.87
   7   1   7   15.09   20.41
   7   1   7   -2.46   29.45
  -8  -1  -7   29.22   29.42
   8   1   7   51.45   24.80
   8   1   7  -12.77   31.10
  -8  -1  -7   10.34   25.32
   8  -2  -7   94.23   31.42
  -8   2   7  156.64   37.10
   8  -2  -7  159.99   38.06
   7  -2  -7   95.66   29.93
   7  -2  -7  119.20   32.98
  -7   2   7  144.38   34.17
  -6   2   7   91.34   28.11
   6  -2  -7  175.32   32.60
   6  -2  -7   15.30   18.45
  -5   2   7   37.71   22.57
   5  -2  -7   -0.65    9.76
   5  -2  -7   50.22   23.20
   4  -2  -7  206.63   27.61
  -4   2   7  262.58   29.87
  -4   2   7  266.42   31.25
  -3   2   7  240.59   27.72
   3  -2  -7  240.20   24.98
   3  -2  -7  193.74   24.48
   3  -2  -7  233.79   28.50
   2  -2  -7  478.57   31.42
   2  -2  -7  456.98   32.13
   2  -2  -7  511.87   34.47
   1  -2  -7  324.85   29.31
   1  -2  -7  287.14   25.61
   1  -2  -7  304.09   25.21
   1  -2  -7  309.97   28.23
   0   2   7  543.95   34.48
   0  -2  -7  495.00   34.96
   0  -2  -7  484.85   34.63
   0  -2  -7  542.86   33.66
  -1  -2  -7  313.72   30.05
   1   2   7  344.80   30.21
  -1  -2  -7  296.42   28.19
  -2  -2  -7   58.78   19.85
  -2  -2  -7   62.74   20.35
   2   2   7   89.13   22.50
  -3  -2  -7   44.46   20.17
  -3  -2  -7   68.43   21.71
   3   2   7   50.39   23.80
   3   2   7   59.07   14.37
   3   2   7   53.60   14.11
   4   2   7   -6.00   21.14
  -4  -2  -7   -1.24   17.15
  -4  -2  -7   16.49   20.29
   4   2   7   -6.17   13.00
  -5  -2  -7   28.72   22.82
  -5  -2  -7   11.58   22.03
   5   2   7   -0.68   16.11
   5   2   7   22.29   28.53
  -6  -2  -7   31.44   22.69
   6   2   7   47.27   19.46
   6   2   7   49.47   31.29
  -6  -2  -7  -10.68   21.11
   7   2   7   48.24   22.81
  -7  -2  -7   37.92   28.21
   7   2   7    8.11   28.90
  -7  -2  -7   36.05   24.60
   8   2   7   44.34   35.13
  -8  -2  -7   -8.83   20.48
  -8  -2  -7   15.46   27.89
   8   2   7   -2.20   21.69
   8  -3  -7   20.67   22.59
  -8   3   7   79.23   36.04
   7  -3  -7  148.07   32.01
  -7   3   7  139.90   35.06
  -6   3   7   92.75   30.36
   6  -3  -7   77.67   26.84
   5  -3  -7   26.11   20.16
   5  -3  -7   20.61   22.81
  -5   3   7   30.01   21.51
  -4   3   7   18.18    9.89
   4  -3  -7   -3.39   17.35
  -4   3   7   -4.84   17.91
  -4   3   7   -8.61   18.40
   4  -3  -7  -28.10   15.07
   4  -3  -7   31.57   20.50
  -3   3   7   -6.46    6.10
   3  -3  -7   -1.83    8.10
   3  -3  -7   -8.09   14.65
  -3   3   7  -16.48   15.11
   3  -3  -7    8.48   17.95
   3  -3  -7   -1.12   13.98
   3  -3  -7   -7.39   14.41
   2  -3  -7    2.84   14.97
   2  -3  -7   10.66   17.21
  -2   3   7   -7.61   15.35
   2  -3  -7   12.20   15.08
   2  -3  -7   17.74   17.07
   2  -3  -7    1.74    7.39
   1  -3  -7  123.79   21.81
   1  -3  -7   78.30   18.86
  -1   3   7   90.22   17.71
   1  -3  -7  109.81   23.81
   0   3   7  406.56   32.15
   0  -3  -7  408.26   31.63
   0  -3  -7  416.44   35.80
   1   3   7   -4.28   16.05
  -1  -3  -7   -0.45   16.33
  -1  -3  -7    0.05   15.01
  -2  -3  -7  237.11   30.88
  -2  -3  -7  199.80   28.72
   2   3   7  205.37   29.50
  -3  -3  -7  718.88   47.87
   3   3   7  715.29   50.54
   3   3   7  674.39   35.80
   3   3   7  723.66   30.36
  -3  -3  -7  651.09   45.86
   4   3   7    3.72   25.63
  -4  -3  -7   -2.26   19.76
  -4  -3  -7    4.60   19.92
   4   3   7   18.25   17.30
   5   3   7   48.75   18.22
   5   3   7   42.65   30.84
  -5  -3  -7   57.14   27.10
  -5  -3  -7   50.58   25.18
  -6  -3  -7   54.81   28.71
   6   3   7   -6.76   24.75
  -6  -3  -7   37.85   24.07
   6   3   7   87.12   23.01
   7   3   7  111.71   26.86
  -7  -3  -7  112.05   33.31
  -7  -3  -7   94.70   33.13
   7   3   7   88.74   36.81
   7  -4  -7    5.22   23.32
   7  -4  -7    3.24   14.57
  -7   4   7   69.31   30.37
  -6   4   7   16.34   22.22
   6  -4  -7   47.04   17.11
   6  -4  -7   63.76   25.50
  -5   4   7   29.00   22.56
   5  -4  -7   -4.82   12.49
  -5   4   7  -24.04   18.45
   5  -4  -7   -6.31   17.50
  -4   4   7    0.01   20.00
   4  -4  -7   20.56   24.34
   4  -4  -7   42.55   22.11
   4  -4  -7   22.03   12.52
   3  -4  -7  255.51   21.11
   3  -4  -7  246.00   34.48
  -3   4   7  270.80   34.80
   3  -4  -7  312.85   34.78
  -2   4   7  819.72   39.22
   2  -4  -7  789.09   41.16
  -2   4   7  706.72   52.49
   2  -4  -7  785.39   38.25
   2  -4  -7  807.59   52.44
  -1   4   7  420.48   42.74
   1  -4  -7  415.25   38.87
  -1   4   7  453.88   32.06
   1  -4  -7  457.81   32.63
   0  -4  -7  475.42   35.39
   0  -4  -7  420.52   39.36
   0   4   7  470.75   34.86
   0   4   7  470.16   43.55
  -1  -4  -7  289.99   31.27
   1   4   7  307.68   32.63
  -1  -4  -7  235.78   31.83
   1   4   7  235.48   36.17
  -2  -4  -7  533.72   44.84
   2   4   7  622.64   46.20
  -2  -4  -7  563.95   43.74
   3   4   7   55.44   19.69
  -3  -4  -7   72.96   25.44
   3   4   7   72.47   18.33
  -3  -4  -7  125.32   30.24
   3   4   7   74.09   28.01
   4   4   7  557.02   34.80
   4   4   7  471.60   48.59
  -4  -4  -7  553.36   47.70
  -4  -4  -7  549.91   50.34
   5   4   7   63.16   32.11
  -5  -4  -7   73.08   26.23
   5   4   7   66.54   21.42
  -5  -4  -7  124.99   31.92
   6   4   7  118.72   27.17
  -6  -4  -7   69.04   29.59
  -6  -4  -7   63.36   29.11
   6   4   7  117.40   36.65
  -7  -4  -7  100.86   32.53
   7   4   7  140.59   28.73
   7   4   7   85.57   38.53
  -7  -4  -7  119.97   37.03
  -7   5   7   84.57   31.74
   7  -5  -7   62.34   29.86
   7  -5  -7   84.16   22.39
  -6   5   7  128.25   35.02
   6  -5  -7  179.61   36.57
   6  -5  -7  109.96   21.52
   5  -5  -7  232.48   42.65
  -5   5   7  339.72   41.41
   5  -5  -7  224.23   25.81
   5  -5  -7  178.11   33.22
  -5   5   7  201.39   37.26
   4  -5  -7  344.37   44.84
  -4   5   7  353.39   43.76
   4  -5  -7  384.21   29.88
  -3   5   7   32.66   27.07
   3  -5  -7    1.71   22.41
   2  -5  -7  788.71   55.51
  -2   5   7  792.77   58.54
  -1   5   7  274.37   39.38
   1  -5  -7  176.66   33.60
   1  -5  -7  247.77   27.35
   0  -5  -7  257.62   29.37
   0  -5  -7  241.55   36.77
   0   5   7  266.79   39.58
   1   5   7  176.89   37.17
  -1  -5  -7  113.42   29.94
  -1  -5  -7   98.79   24.10
   1   5   7  148.56   28.03
  -2  -5  -7  255.02   38.68
   2   5   7  220.19   40.27
   2   5   7  244.42   34.06
  -2  -5  -7  241.71   33.58
   3   5   7  252.23   37.65
   3   5   7  271.57   42.10
   3   5   7  188.08   28.02
  -3  -5  -7  267.94   35.65
  -3  -5  -7  298.21   41.90
   3   5   7  211.31   24.50
   4   5   7  132.11   34.19
   4   5   7   91.84   33.45
  -4  -5  -7   68.27   27.62
   4   5   7   71.83   21.98
  -4  -5  -7  124.41   32.92
  -5  -5  -7   -7.51   21.56
   5   5   7    6.67   20.21
   5   5   7   47.61   31.38
  -5  -5  -7   28.24   24.62
   5   5   7    5.29   28.70
   6   5   7   -0.46   19.72
   6   5   7   65.95   35.04
  -6  -5  -7   30.46   26.22
  -6  -5  -7  -31.76   20.93
   6   5   7   19.15   29.56
  -6   6   7  137.83   36.77
   6  -6  -7  180.75   27.95
   5  -6  -7  105.90   22.59
  -5   6   7   70.35   28.81
   5  -6  -7   41.82   31.75
  -5   6   7   60.61   29.42
   4  -6  -7  -10.94   21.17
  -4   6   7   33.04   29.28
   3  -6  -7   49.69   26.37
  -3   6   7   46.04   32.70
  -2   6   7  129.42   36.58
   2  -6  -7  137.37   32.49
  -1   6   7  125.40   34.74
   1  -6  -7  122.99   33.03
   0   6   7    9.05   26.40
   0  -6  -7   83.21   29.72
  -1  -6  -7  -15.56   17.06
  -1  -6  -7  -14.37   22.56
   1   6   7    5.81   28.63
  -2  -6  -7   21.43   26.50
   2   6   7   64.71   19.01
  -2  -6  -7   25.03   23.19
   2   6   7   69.81   34.17
  -3  -6  -7   -4.29   23.45
   3   6   7   21.09   29.98
   3   6   7   12.67   27.01
  -3  -6  -7  -27.34   18.74
   3   6   7   -5.69   18.34
   3   6   7   14.06   18.44
  -4  -6  -7   27.31   27.14
   4   6   7   46.90   27.59
   4   6   7    3.30   18.72
   4   6   7   -0.23   30.00
  -4  -6  -7    4.25   21.79
  -5  -6  -7   29.54   26.94
   5   6   7  105.00   35.51
   5   6   7   24.76   31.89
   5   6   7   55.84   24.28
  -5  -6  -7   59.86   32.78
   5  -7  -7  -16.61   27.26
  -5   7   7    6.76   22.06
  -5   7   7  -61.24   24.76
   4  -7  -7   47.25   30.38
  -4   7   7  -37.77   27.00
   3  -7  -7    2.25   24.77
  -3   7   7   53.58   33.45
   2  -7  -7  -21.00   23.30
  -2   7   7   48.48   33.03
  -1   7   7   -4.18   27.79
   1  -7  -7   33.45   28.29
   0   7   7  123.48   35.18
   0  -7  -7   86.12   31.36
   1   7   7   91.95   38.15
  -1  -7  -7  129.30   37.60
   2   7   7  186.97   25.70
   2   7   7  178.05   32.35
  -2  -7  -7  200.35   35.09
  -2  -7  -7  191.00   40.10
   2   7   7   93.01   38.50
  -3  -7  -7   69.87   32.87
   3   7   7   55.25   26.31
   3   7   7    2.92   17.37
  -3  -7  -7   50.01   25.89
   3   7   7   51.61   36.98
  -4  -7  -7  133.42   33.29
  -4  -7  -7  159.22   41.44
   4   7   7  177.25   29.40
   4   7   7  161.51   45.18
  -3   8   7  112.29   41.87
   3  -8  -7  154.48   41.70
   2  -8  -7   40.11   28.71
  -2   8   7   42.76   32.69
  -1   8   7   -0.48   33.62
   1  -8  -7   71.16   33.30
   0   8   7  200.10   42.90
   0  -8  -7  211.21   42.13
   1   8   7   76.30   38.31
  -1  -8  -7    8.53   27.60
  -2  -8  -7   62.10   32.70
   2   8   7  125.95   24.54
   2   8   7  103.32   44.23
   2   8   7   96.68   31.96
   2   9  -8   27.52   27.44
   2   9  -8   21.05   20.03
   2   9  -8   62.81   36.40
   1   9  -8   -2.77   25.55
   1   9  -8    6.27   20.35
   1   9  -8   20.42   31.35
   0   9  -8   25.63   33.63
   0   9  -8  -17.75   18.19
   0   9  -8    9.99   26.51
  -1   9  -8   18.83   26.10
  -1   9  -8   13.54   21.57
  -1   9  -8   34.01   33.78
  -2   9  -8   65.72   39.68
  -2   9  -8   46.17   24.18
  -3   9  -8   33.08   35.49
  -3   9  -8   19.65   24.37
   4   8  -8   15.80   19.61
   4   8  -8   21.60   26.91
   4   8  -8   15.24   31.57
   3   8  -8   48.23   28.75
   3   8  -8   23.93   18.16
   3   8  -8    8.11   23.13
   2   8  -8  217.66   37.01
   2   8  -8  119.78   33.86
   2   8  -8  164.13   37.77
   2   8  -8  192.05   28.87
   1   8  -8   60.31   23.13
   1   8  -8   66.62   29.20
   1   8  -8   85.86   33.51
   0   8  -8   36.72   29.30
   0   8  -8   33.48   21.59
   0   8  -8   -7.25   23.27
  -1   8  -8    9.16   30.01
  -1   8  -8   47.19   25.83
  -1   8  -8  -12.43   16.50
  -2   8  -8  267.54   35.14
  -2   8  -8  341.37   53.97
  -3   8  -8   33.15   22.47
  -3   8  -8   71.76   38.69
   3  -8   8   78.94   22.75
  -4   8  -8   95.77   35.45
   4  -8   8  105.45   24.08
  -4   8  -8  143.06   30.63
   5   7  -8   17.43   28.98
   5   7  -8   35.96   26.89
   4   7  -8  153.83   24.23
   4   7  -8  216.26   38.05
   4   7  -8  137.08   32.61
   3   7  -8   68.95   28.80
   3   7  -8   30.40   17.86
   3   7  -8   23.20   24.85
   3   7  -8  101.64   29.46
   2   7  -8  301.42   39.79
   2   7  -8  306.03   30.94
   2   7  -8  337.31   43.52
   2   7  -8  244.31   35.70
   1   7  -8  250.00   29.30
   1   7  -8  181.81   38.02
   1   7  -8  255.95   35.95
   1   7  -8  198.57   33.67
   0   7  -8  160.53   26.20
   0   7  -8  105.65   28.56
   0   7  -8   92.03   27.17
   0  -7   8  137.47   25.58
   0   7  -8  181.21   38.03
  -1   7  -8  124.22   28.94
  -1   7  -8   97.55   23.76
  -1   7  -8   77.30   27.06
  -1   7  -8  114.44   35.92
   1  -7   8  132.81   26.28
  -2   7  -8   41.64   22.96
  -2   7  -8   45.28   22.41
  -2   7  -8   63.80   32.49
  -3   7  -8   54.65   27.58
  -3   7  -8   13.54   18.77
   4  -7   8   72.71   22.11
  -4   7  -8   87.56   25.49
  -4   7  -8    5.73   26.33
   5  -7   8   -3.28   18.76
  -5   7  -8    9.01   28.03
  -5   7  -8   45.11   23.02
  -6   7  -8  -10.57   27.79
   6   6  -8   77.38   35.40
   6   6  -8   72.24   32.13
   5   6  -8  282.19   42.28
   5   6  -8  296.22   45.46
   4   6  -8  116.57   30.54
   4   6  -8   81.34   30.75
   4   6  -8  124.85   20.26
   3   6  -8    6.77   15.20
   3   6  -8    4.97   21.55
   3   6  -8   -3.39   22.12
   3   6  -8    8.01   22.48
   2   6  -8  589.19   48.94
   2   6  -8  607.39   49.72
   2   6  -8  561.57   44.68
   2   6  -8  619.48   36.83
   1   6  -8   33.00   21.68
   1   6  -8   90.08   28.97
   1   6  -8   67.16   19.24
   1   6  -8   63.83   24.82
   0  -6   8   41.64   18.91
   0   6  -8   44.81   22.49
   0   6  -8   67.47   28.26
   0   6  -8   36.62   17.63
   0   6  -8   11.90   20.04
  -1   6  -8    4.11   16.87
  -1   6  -8    6.86   20.82
  -1   6  -8   22.06   25.32
   1  -6   8    7.83   16.49
  -1   6  -8   17.82   18.82
  -2   6  -8   59.63   27.62
  -2   6  -8   79.33   26.55
  -2   6  -8   92.80   20.12
  -2   6  -8   69.67   22.69
  -2   6  -8   57.94   20.43
   2  -6   8   76.51   21.43
   3  -6   8   12.60   24.35
  -3   6  -8   23.91   18.02
  -3   6  -8  -21.68   21.63
   3  -6   8   29.43   19.15
  -3   6  -8  -22.92   14.96
   4  -6   8  -23.39   16.37
  -4   6  -8    8.87   19.26
   4  -6   8    9.39   25.61
  -4   6  -8   18.19   23.11
   5  -6   8   12.10   19.64
  -5   6  -8   16.06   22.75
   6  -6   8   42.14   21.19
  -6   6  -8   77.41   31.68
   7   5  -8   25.31   25.01
   7   5  -8   15.48   28.90
   6   5  -8   12.84   27.55
   6   5  -8   15.44   23.55
   5   5  -8  113.26   32.38
   5   5  -8   13.78   22.84
   4   5  -8   21.43   20.85
   4   5  -8   -6.30   20.84
   3   5  -8   62.43   27.34
   3   5  -8  104.03   25.51
   3   5  -8  130.78   27.71
   3   5  -8  113.41   16.97
   2   5  -8   19.20   13.54
   2   5  -8  -12.09   16.82
   2   5  -8    5.75   16.74
   2   5  -8   16.71   21.87
   1   5  -8    4.08   18.88
   1   5  -8   -1.92   18.40
  -1  -5   8   -7.78   13.47
   1   5  -8   14.86   13.05
   1   5  -8   -0.88   17.68
   0   5  -8   22.46   19.78
   0  -5   8   26.72   16.61
   0   5  -8   17.41   18.18
   0   5  -8   58.13   20.99
   0   5  -8   33.43   15.18
   0   5  -8   28.98   19.77
  -1   5  -8   30.57   22.63
  -1   5  -8  -18.08   14.73
  -1   5  -8   19.67   15.73
  -1   5  -8    9.16   19.02
  -1   5  -8   18.14   15.41
   1  -5   8   -0.38   15.07
  -2   5  -8  320.71   40.62
  -2   5  -8  282.94   33.17
  -2   5  -8  254.65   27.68
   2  -5   8  284.35   29.37
   2  -5   8  250.47   32.63
  -2   5  -8  219.49   26.68
  -3   5  -8  223.23   34.66
  -3   5  -8  152.38   24.61
  -3   5  -8  189.25   25.75
   3  -5   8  203.14   34.24
   3  -5   8  176.29   26.66
  -4   5  -8  216.89   27.46
   4  -5   8  221.56   30.48
   4  -5   8  267.26   38.48
   4  -5   8  220.02   27.60
  -4   5  -8  221.21   39.66
  -4   5  -8  257.61   30.45
  -5   5  -8   37.32   27.38
   5  -5   8  -24.31   16.53
   5  -5   8   27.94   28.38
   6  -5   8   81.45   34.44
   6  -5   8   60.26   22.75
  -6   5  -8  121.09   36.05
   7  -5   8  261.89   31.41
  -7   5  -8  280.04   44.72
   7   4  -8   29.97   26.71
   7   4  -8   91.47   34.55
   6   4  -8  110.59   31.63
   6   4  -8  144.00   34.77
   5   4  -8   67.26   26.98
   5   4  -8   91.20   30.50
   4   4  -8   29.38   21.44
   4   4  -8   11.85   23.17
   3   4  -8  824.61   47.62
   3   4  -8  810.50   53.07
   3   4  -8  830.37   48.42
   2   4  -8  420.07   18.64
   2   4  -8  408.84   39.47
   2   4  -8  500.47   36.07
  -1  -4   8  391.22   28.88
   1   4  -8  315.62   34.42
   1   4  -8  344.89   28.70
   1   4  -8  390.05   35.26
   1   4  -8  357.58   20.93
   0   4  -8   70.72   21.46
   0  -4   8   46.61   15.80
   0   4  -8   46.09   15.58
   0   4  -8   16.90   20.25
   0   4  -8   41.79   13.32
   0   4  -8   74.06   20.62
  -1   4  -8  136.26   22.99
  -1   4  -8  125.94   18.47
  -1   4  -8  131.47   24.86
  -1   4  -8  108.02   27.56
   1  -4   8   75.37   18.20
  -1   4  -8  128.75   18.24
  -2   4  -8  279.33   28.49
   2  -4   8  270.01   26.49
  -2   4  -8  244.49   31.01
  -2   4  -8  280.18   25.74
   2  -4   8  271.90   32.55
  -2   4  -8  249.41   34.56
   3  -4   8  391.15   32.51
  -3   4  -8  512.35   37.02
   3  -4   8  440.90   41.72
  -3   4  -8  440.02   43.97
  -3   4  -8  450.26   32.59
   4  -4   8  395.95   32.78
   4  -4   8  346.52   32.59
   4  -4   8  438.87   43.62
  -4   4  -8  398.53   45.72
  -4   4  -8  423.49   34.64
   5  -4   8  -12.02   14.72
   5  -4   8   -5.50   17.99
  -5   4  -8    6.12   23.18
  -5   4  -8  -50.80   14.62
   5  -4   8   25.68   26.09
   6  -4   8   49.26   31.28
   6  -4   8   20.72   19.55
  -6   4  -8   74.42   31.71
  -6   4  -8   59.89   20.89
   7  -4   8   73.52   24.16
   7  -4   8   45.65   33.37
   8   3  -8   33.03   25.98
   8   3  -8   73.38   37.15
   7   3  -8  209.37   43.63
   7   3  -8  223.85   39.87
   6   3  -8  287.26   38.06
   6   3  -8  318.38   44.32
   5   3  -8  288.88   41.20
   5   3  -8  241.35   34.46
   4   3  -8  144.71   30.86
   4   3  -8  131.26   27.35
   3   3  -8  903.29   55.01
   3   3  -8  908.19   47.37
  -2  -3   8  486.26   28.13
   2   3  -8  415.84   38.39
   2   3  -8  477.70   36.64
   2   3  -8  503.89   34.76
   1   3  -8  779.31   44.10
   1   3  -8  749.43   36.82
   1   3  -8  775.84   46.80
   1   3  -8  797.13   46.37
  -1  -3   8  726.56   33.20
   0   3  -8  507.68   34.71
   0   3  -8  443.93   38.80
   0  -3   8  417.10   28.02
   0   3  -8  473.39   27.40
   0   3  -8  450.24   36.93
   0   3  -8  462.40   16.56
   0   3  -8  544.28   37.72
   1  -3   8   85.28   16.64
  -1   3  -8   88.90   13.28
  -1   3  -8  101.94   25.54
  -1   3  -8   35.83   16.69
  -1   3  -8   38.98   19.67
  -1   3  -8   85.83   13.52
  -2   3  -8  162.03   28.22
   2  -3   8  147.37   20.57
   2  -3   8  102.70   24.10
  -2   3  -8  130.35   22.94
  -2   3  -8  151.25   18.74
  -2   3  -8  152.31   26.97
  -3   3  -8   94.77   18.45
  -3   3  -8  139.56   29.88
  -3   3  -8   81.30   21.52
  -3   3  -8  101.36   17.63
   3  -3   8  124.69   20.67
   3  -3   8  108.56   27.68
  -4   3  -8  275.88   28.27
   4  -3   8  290.72   37.76
  -4   3  -8  256.70   31.29
   4  -3   8  300.84   27.97
   4  -3   8  229.34   27.02
  -4   3  -8  247.52   37.85
  -5   3  -8  110.71   25.27
   5  -3   8   88.06   30.64
   5  -3   8   55.96   20.16
  -5   3  -8  125.84   25.16
   5  -3   8   63.08   19.49
  -6   3  -8  138.73   26.76
   6  -3   8  197.25   39.74
   6  -3   8  223.20   29.00
  -6   3  -8  260.17   33.09
   7  -3   8  -16.19   18.16
  -7   3  -8   20.79   24.82
  -7   3  -8  -11.05   20.10
   7  -3   8   -4.35   29.97
   8  -3   8    4.78   33.15
  -8   3  -8   34.14   28.04
   8  -3   8  -12.66   19.19
  -8   3  -8    7.22   21.99
  -8  -2   8   41.92   27.17
   8   2  -8   33.46   34.46
   8   2  -8   13.91   26.70
  -7  -2   8  118.16   30.10
   7   2  -8  122.84   37.46
   7   2  -8   88.78   30.98
   6   2  -8  434.31   49.78
  -6  -2   8  418.44   40.12
   6   2  -8  414.50   44.57
   5   2  -8  196.00   31.73
   5   2  -8  182.79   35.54
  -5  -2   8  152.94   25.85
   4   2  -8  144.58   28.96
  -4  -2   8  110.81   20.60
   4   2  -8  162.15   27.04
   3   2  -8  299.07   29.67
  -3  -2   8  253.58   21.81
   3   2  -8  272.18   34.35
  -2  -2   8  479.17   24.69
   2   2  -8  544.08   39.84
   2   2  -8  467.26   31.48
  -2  -2   8  478.86   22.74
   2   2  -8  409.37   36.57
  -1  -2   8 1127.73   24.42
   1   2  -8 1027.70   51.91
   1   2  -8 1103.54   49.69
   1   2  -8 1098.16   40.28
  -1  -2   8 1136.67   35.34
   0  -2   8   91.34   13.91
   0   2  -8   74.80   20.94
   0   2  -8  121.06   17.99
   0   2  -8  109.14   14.69
   0   2  -8  130.70   21.63
  -1   2  -8   80.31   17.81
  -1   2  -8   92.40   11.18
   1  -2   8   69.02   14.06
  -1   2  -8   81.49   10.06
  -1   2  -8   71.54   19.27
  -1   2  -8   48.84   20.27
   2  -2   8   -1.73   17.31
  -2   2  -8  -24.93    7.65
  -2   2  -8    4.05    9.56
  -2   2  -8   -3.70   10.65
  -2   2  -8   13.33   18.10
  -2   2  -8   19.69   15.21
  -3   2  -8   87.32   18.18
   3  -2   8  111.33   27.62
  -3   2  -8   87.60   16.75
  -3   2  -8   53.40   20.38
  -4   2  -8    2.97   16.69
   4  -2   8   12.43   15.57
   4  -2   8   13.47   23.63
  -4   2  -8   -1.85   18.00
  -5   2  -8  152.53   26.65
  -5   2  -8  173.22   27.29
   5  -2   8  191.22   24.64
   5  -2   8  214.15   38.00
  -6   2  -8  188.84   30.33
   6  -2   8  191.15   27.30
   6  -2   8  141.89   37.50
  -6   2  -8  150.26   28.72
  -7   2  -8  112.74   30.34
  -7   2  -8   79.87   27.03
   7  -2   8   80.42   36.30
   7  -2   8   65.63   22.04
   8  -2   8  129.39   27.65
  -8   2  -8  180.12   33.17
  -8   2  -8  118.14   34.23
   8  -2   8  153.61   43.62
   8   1  -8   30.68   26.47
   8   1  -8   36.67   32.23
  -8  -1   8   30.07   24.99
   7   1  -8   41.50   24.27
   7   1  -8   55.25   31.10
  -7  -1   8   85.82   27.86
   6   1  -8   78.25   28.10
   6   1  -8   54.10   29.21
  -6  -1   8   91.13   25.92
   5   1  -8   14.82   22.54
  -5  -1   8   22.38   18.86
   5   1  -8   -1.91   19.71
   4   1  -8   34.56   19.53
   4   1  -8   37.32   22.76
  -4  -1   8    3.10   13.91
   3   1  -8    2.52   16.08
   3   1  -8   47.96   21.51
  -3  -1   8   35.10   14.64
   2   1  -8   72.74   17.54
  -2  -1   8   47.07   13.29
  -2  -1   8   47.75   10.10
   2   1  -8   93.06   21.60
   2   1  -8   65.69   21.87
   1   1  -8   78.57   12.75
   1   1  -8   68.11   15.33
   1   1  -8   45.95   18.80
   1   1  -8   85.73   19.52
  -1  -1   8   52.18    9.73
   0   1  -8   -2.72   10.76
   0   1  -8    9.46   15.55
   0   1  -8   -2.25    9.68
   0   1  -8   19.83    9.80
   0   1  -8    0.70   14.94
   1  -1   8  311.00   33.03
  -1   1  -8  331.26   33.22
  -1   1  -8  312.69   29.72
  -1   1  -8  318.62   26.13
  -1   1  -8  341.48   13.27
  -1   1  -8  359.16   22.94
  -2   1  -8  765.33   35.64
  -2   1  -8  724.96   39.67
  -2   1  -8  730.21   41.84
   2  -1   8  709.58   45.50
  -3   1  -8   62.54   13.45
   3  -1   8   83.17   25.27
  -3   1  -8  111.37   23.00
  -3   1  -8   93.03   14.24
  -3   1  -8  134.34   21.23
   4  -1   8   10.06   14.52
   4  -1   8  -19.93   21.80
  -4   1  -8   14.45   16.82
  -4   1  -8  -35.29   14.81
  -5   1  -8  273.71   32.45
   5  -1   8  224.28   26.47
   5  -1   8  186.57   37.47
  -5   1  -8  193.84   29.54
   6  -1   8  118.86   36.59
  -6   1  -8  122.46   28.03
   6  -1   8  101.06   23.33
  -6   1  -8  110.91   28.13
  -7   1  -8  135.94   32.79
  -7   1  -8  115.82   30.26
   7  -1   8  119.88   39.49
   7  -1   8  136.80   27.21
  -8   1  -8   69.39   31.96
  -8   1  -8  128.97   33.28
   8  -1   8   88.53   41.09
   8  -1   8   61.36   24.56
   8   0  -8  -15.97   26.36
  -8   0   8   -4.19   25.16
   8   0  -8    1.30   21.82
  -7   0   8  370.03   42.07
   7   0  -8  355.24   42.00
   7   0  -8  391.81   48.54
   6   0  -8  -10.83   19.80
   6   0  -8   -0.95   24.24
  -6   0   8   30.42   21.56
   5   0  -8  189.55   33.35
   5   0  -8  182.03   30.79
  -5   0   8  210.22   29.00
   4   0  -8  718.35   43.15
   4   0  -8  670.89   48.44
  -4   0   8  624.02   39.55
   3   0  -8 1034.61   50.52
   3   0  -8  945.78   45.66
  -3   0   8  984.17   43.36
   3   0  -8  991.23   52.32
   2   0  -8  317.72   30.84
   2   0  -8  326.46   26.53
  -2   0   8  372.10   13.67
   2   0  -8  409.03   35.44
   2   0  -8  342.41   25.86
   1   0  -8  608.99   29.60
   1   0  -8  512.61   37.93
   1   0  -8  543.43   36.85
   1   0  -8  572.54   29.66
   0   0  -8  137.17   15.40
   0   0  -8  146.13   23.10
   0   0  -8  137.71   14.67
   0   0  -8  112.46   16.65
   0   0  -8  128.57   24.11
  -1   0  -8  358.72   25.12
   1   0   8  309.98   31.94
  -1   0  -8  333.92   25.86
  -1   0  -8  285.66   29.05
  -1   0  -8  306.29   32.19
   2   0   8  167.30   26.80
  -2   0  -8  177.72   22.82
  -2   0  -8  183.60   25.60
  -3   0  -8  719.33   22.92
   3   0   8  770.65   50.27
  -3   0  -8  787.23   24.06
  -3   0  -8  770.12   47.37
  -4   0  -8   -9.26   16.35
   4   0   8   15.34   23.66
  -4   0  -8   12.54   16.95
   4   0   8  -10.02   14.41
  -5   0  -8  168.43   29.29
   5   0   8  124.63   22.70
   5   0   8  113.74   33.17
  -5   0  -8  178.69   31.31
  -6   0  -8   18.05   21.39
  -6   0  -8    7.03   19.76
   6   0   8   -1.03   27.83
   6   0   8    6.73   17.18
   7   0   8    9.92   21.23
   7   0   8    5.05   29.27
  -7   0  -8  -22.15   18.99
  -7   0  -8   18.65   25.25
   8   0   8    8.44   21.28
   8   0   8  -34.17   30.21
  -8   0  -8    2.07   22.59
  -8   0  -8    5.44   24.60
  -8   1   8  149.89   35.26
   8  -1  -8  140.25   36.19
   8  -1  -8   84.95   35.72
   7  -1  -8  190.47   36.91
   7  -1  -8  137.60   35.10
  -7   1   8  152.32   33.68
   6  -1  -8  170.93   32.37
   6  -1  -8  226.86   37.85
  -6   1   8  231.44   35.11
  -5   1   8  392.53   38.20
   5  -1  -8  329.05   38.55
   5  -1  -8  326.71   37.05
  -4   1   8   57.25   18.67
  -4   1   8   91.93   21.47
   4  -1  -8   71.00   24.23
   4  -1  -8   48.78   20.10
   3  -1  -8  440.41   33.80
   3  -1  -8  445.43   39.27
   3  -1  -8  518.22   36.77
   3  -1  -8  450.66   34.75
  -3   1   8  503.90   34.59
   2  -1  -8  158.62   25.25
   2  -1  -8  216.62   23.77
   2  -1  -8  184.04   24.99
   1  -1  -8  203.82   21.09
   1  -1  -8  190.90   25.19
   1  -1  -8  165.84   24.73
   1  -1  -8  179.47   11.37
   0   1   8  522.59   37.18
   0  -1  -8  482.29   36.51
   0  -1  -8  433.01   34.25
   0  -1  -8  361.56   27.31
  -1  -1  -8   23.55   16.62
  -1  -1  -8   -0.49    6.60
   1   1   8   30.24   19.57
  -2  -1  -8  153.13   24.30
  -2  -1  -8  160.57   24.92
   2   1   8  137.52   26.90
  -3  -1  -8   82.88   24.59
   3   1   8   99.87   25.56
  -3  -1  -8   91.96   22.14
  -4  -1  -8    1.65   16.58
   4   1   8   16.04   15.75
   4   1   8   36.85   26.05
  -4  -1  -8   13.44   18.56
   5   1   8  -23.49   24.76
   5   1   8   -1.07   17.26
  -5  -1  -8   34.76   24.00
  -5  -1  -8    1.66   19.83
   6   1   8  123.41   37.07
  -6  -1  -8  123.74   31.61
   6   1   8  129.86   24.24
  -6  -1  -8  135.22   31.06
   7   1   8  111.18   25.28
   7   1   8  217.66   45.07
  -7  -1  -8   69.28   29.67
  -7  -1  -8  129.32   33.80
   8   1   8  -30.44   27.40
  -8  -1  -8    8.99   24.11
  -8  -1  -8  -13.12   21.92
   8   1   8  -45.47   19.34
  -8   2   8   58.44   31.36
   8  -2  -8   75.97   31.32
   7  -2  -8   93.66   30.29
  -7   2   8   69.51   31.63
   7  -2  -8   36.36   24.58
   6  -2  -8   42.14   23.93
   6  -2  -8   31.02   25.29
  -6   2   8   34.96   25.75
  -5   2   8   77.51   24.89
   5  -2  -8   24.62   20.46
   5  -2  -8   93.93   25.98
  -4   2   8   67.99   22.73
   4  -2  -8   47.42   19.51
   4  -2  -8   39.44   19.75
  -4   2   8   65.39   22.27
   3  -2  -8    0.39   15.21
   3  -2  -8   14.55   18.26
  -3   2   8    4.83   16.95
   3  -2  -8   28.45   19.54
   3  -2  -8   21.66   17.59
   2  -2  -8    8.66   16.50
   2  -2  -8    1.26   14.17
   2  -2  -8   15.82   16.82
   2  -2  -8    9.95   15.70
   1  -2  -8   -0.13   15.07
   1  -2  -8  -16.86   11.70
   1  -2  -8  -10.04   15.42
   1  -2  -8    8.99   15.71
   0  -2  -8   17.23   17.19
   0  -2  -8    0.12   14.47
   0  -2  -8   -4.62   14.66
   0   2   8   13.98   16.66
  -1  -2  -8  399.85   34.57
  -1  -2  -8  441.28   35.32
   1   2   8  478.70   38.84
  -2  -2  -8  117.28   23.93
  -2  -2  -8  116.48   25.96
   2   2   8   63.84   24.06
   3   2   8   10.41   22.55
  -3  -2  -8  -14.32   17.32
   3   2   8   17.80   12.92
  -3  -2  -8   26.33   21.62
   4   2   8  329.00   41.83
  -4  -2  -8  307.13   36.42
  -4  -2  -8  438.28   41.97
   4   2   8  380.51   27.68
  -5  -2  -8   50.27   26.44
   5   2   8   98.57   33.74
  -5  -2  -8   70.39   27.15
   5   2   8   96.26   21.43
  -6  -2  -8  127.57   32.60
   6   2   8  175.80   27.25
   6   2   8   52.27   33.77
  -6  -2  -8  133.70   33.21
  -7  -2  -8   81.38   30.17
   7   2   8   50.81   23.22
  -7  -2  -8  100.87   34.46
   7   2   8  105.94   37.07
  -7   3   8  -38.67   19.89
   7  -3  -8   21.33   23.30
  -6   3   8    7.64   21.60
   6  -3  -8  -10.95   17.74
  -5   3   8   31.94   24.03
   5  -3  -8   13.81   22.28
   5  -3  -8    3.78   20.26
   4  -3  -8   50.58   22.26
  -4   3   8   72.08   24.65
   4  -3  -8   49.59   12.21
   4  -3  -8   42.41   24.89
   4  -3  -8   46.22   21.71
  -4   3   8   53.52   24.92
  -3   3   8  134.60   10.01
   3  -3  -8  140.49   23.43
   3  -3  -8  137.68   28.27
  -3   3   8  116.04   25.97
   3  -3  -8  156.30   25.93
   3  -3  -8  134.30   25.84
   3  -3  -8  150.44   12.73
  -2   3   8  330.33   37.24
   2  -3  -8  395.40   34.44
   2  -3  -8  369.30   37.00
   2  -3  -8  326.37   32.44
   2  -3  -8  373.60   31.97
  -1   3   8  428.78   33.44
   1  -3  -8  419.11   37.59
   1  -3  -8  334.84   30.96
   1  -3  -8  476.77   33.99
   0  -3  -8  274.71   29.01
   0   3   8  220.41   27.19
   0  -3  -8  228.03   29.82
  -1  -3  -8  590.45   43.94
  -1  -3  -8  587.28   41.24
   1   3   8  568.70   42.31
   2   3   8  415.21   39.18
  -2  -3  -8  476.33   40.66
  -2  -3  -8  450.01   40.18
  -3  -3  -8  510.90   45.04
   3   3   8  442.55   26.74
  -3  -3  -8  500.15   45.29
   3   3   8  488.19   44.93
   4   3   8   -2.24   15.92
  -4  -3  -8   -3.17   21.69
   4   3   8   16.25   27.19
  -4  -3  -8   23.61   23.34
  -5  -3  -8  129.83   32.40
   5   3   8  104.71   22.44
  -5  -3  -8  109.27   31.70
   5   3   8   92.54   34.86
   6   3   8  181.13   28.76
  -6  -3  -8  162.18   35.83
  -6  -3  -8  131.29   35.05
   6   3   8  174.76   41.53
   7   3   8  -28.52   31.42
  -7  -3  -8   46.63   29.24
  -7  -3  -8   83.39   34.40
   7   3   8  113.37   27.33
   7  -4  -8   15.67   26.08
   7  -4  -8   31.28   17.99
  -7   4   8   65.27   31.35
  -6   4   8  184.50   37.63
   6  -4  -8  229.20   25.85
   6  -4  -8  243.36   39.23
   5  -4  -8   54.91   25.20
  -5   4   8   77.69   26.76
   5  -4  -8   75.97   16.65
  -4   4   8  211.35   34.92
   4  -4  -8  231.43   21.24
   4  -4  -8  261.40   38.59
   4  -4  -8  222.96   33.66
  -3   4   8  980.01   60.29
   3  -4  -8  941.53   59.59
   3  -4  -8  869.40   33.41
  -2   4   8  548.28   49.70
   2  -4  -8  578.47   40.89
  -2   4   8  586.35   38.14
   2  -4  -8  560.86   38.00
   2  -4  -8  553.28   47.79
   1  -4  -8  291.71   36.87
  -1   4   8  269.82   29.82
   1  -4  -8  256.77   28.02
  -1   4   8  278.43   39.38
   0   4   8  203.46   34.92
   0  -4  -8  211.29   27.83
   0   4   8  181.61   27.31
   0  -4  -8  197.47   33.25
   1   4   8  455.15   40.19
  -1  -4  -8  473.82   40.06
  -1  -4  -8  397.15   41.99
  -2  -4  -8  166.44   31.11
  -2  -4  -8  133.59   28.71
   2   4   8  136.89   30.04
   3   4   8   75.71   18.15
  -3  -4  -8  107.73   28.88
  -3  -4  -8   80.36   27.00
   3   4   8   93.43   31.08
   4   4   8  205.33   26.12
  -4  -4  -8  195.28   35.25
   4   4   8  166.91   37.17
  -4  -4  -8  164.10   35.25
  -5  -4  -8  -21.78   21.41
   5   4   8  -17.30   26.50
   5   4   8    3.14   17.93
  -5  -4  -8   18.15   25.73
   6   4   8  -18.98   18.63
  -6  -4  -8   31.03   26.81
  -6  -4  -8    6.84   24.49
   6   4   8    3.68   29.47
   6  -5  -8  150.08   34.59
  -6   5   8   83.45   32.09
   6  -5  -8  126.18   22.65
   5  -5  -8  119.64   31.49
  -5   5   8   67.44   27.39
   5  -5  -8   74.80   33.27
   5  -5  -8  148.31   22.04
  -4   5   8   55.23   30.54
   4  -5  -8   78.79   32.17
   4  -5  -8   65.82   16.58
  -3   5   8   36.55   28.54
   3  -5  -8  -18.64   21.35
   2  -5  -8  397.33   45.46
  -2   5   8  325.10   45.78
   1  -5  -8  135.15   26.33
  -1   5   8  119.81   33.88
   1  -5  -8  115.77   30.41
   0  -5  -8    2.14   20.07
   0   5   8   17.18   25.62
   0  -5  -8  -25.35   19.07
  -1  -5  -8   13.60   25.24
   1   5   8   65.15   25.85
  -1  -5  -8   47.82   24.99
   1   5   8   35.68   29.10
  -2  -5  -8  109.48   27.63
   2   5   8   29.65   26.51
  -2  -5  -8   33.71   24.41
   2   5   8   32.14   29.80
   3   5   8   -1.60   26.38
  -3  -5  -8   -5.06   21.90
   3   5   8    8.11   15.86
   3   5   8    0.85   26.76
  -3  -5  -8   25.89   24.30
   4   5   8   20.26   29.00
   4   5   8   -3.97   27.96
   4   5   8   17.49   18.01
  -4  -5  -8    1.82   22.40
  -4  -5  -8    2.75   23.04
   5   5   8   63.78   34.28
  -5  -5  -8    9.22   23.66
  -5  -5  -8   19.58   28.38
   5   5   8    5.49   27.38
   5   5   8   52.58   21.61
  -6  -5  -8    4.62   25.84
   6   5   8   40.33   32.87
  -6  -5  -8    4.51   23.61
   6   5   8  -11.24   29.82
   6   5   8   53.04   23.15
   5  -6  -8   -9.14   25.09
  -5   6   8   27.37   23.92
  -5   6   8   80.36   34.12
   5  -6  -8    3.95   15.84
   4  -6  -8   18.21   27.62
  -4   6   8   -1.11   30.61
   3  -6  -8  -31.29   20.99
  -3   6   8  -30.24   25.33
  -2   6   8   -2.42   29.34
   2  -6  -8   -3.77   22.88
  -1   6   8  -14.38   25.43
   1  -6  -8   22.79   25.31
   0   6   8   37.49   27.28
   0  -6  -8   76.53   28.79
  -1  -6  -8   87.79   33.44
   1   6   8   30.24   31.44
  -1  -6  -8   69.39   27.44
  -2  -6  -8   44.34   29.79
   2   6   8   70.72   35.78
  -2  -6  -8   73.02   27.41
  -3  -6  -8   68.80   28.54
  -3  -6  -8   93.06   32.60
   3   6   8   87.63   36.83
   3   6   8   85.33   30.70
   3   6   8   56.62   19.23
   4   6   8   89.51   33.61
  -4  -6  -8  126.55   39.16
   4   6   8  211.48   28.55
   4   6   8  121.53   40.52
  -4  -6  -8  140.97   33.87
  -5  -6  -8   55.27   30.11
  -5  -6  -8   56.97   34.39
   5   6   8    5.18   29.40
   5   6   8   69.45   24.26
   5   6   8   48.78   36.56
  -4   7   8   39.68   35.51
   4  -7  -8   94.41   37.85
   3  -7  -8   99.14   34.58
  -3   7   8   73.68   36.20
   2  -7  -8  117.16   37.59
  -2   7   8   99.37   38.88
   1  -7  -8   76.22   32.96
  -1   7   8   83.43   35.82
   0  -7  -8  297.24   47.40
   0   7   8  265.59   48.14
   1   7   8  169.83   42.71
  -1  -7  -8  134.22   39.30
   2   7   8  107.08   30.05
  -2  -7  -8  103.75   29.44
  -2  -7  -8   77.90   35.86
   2   7   8   99.13   41.13
  -3  -7  -8   48.57   33.19
  -3  -7  -8   54.17   27.60
   3   7   8  101.08   22.75
   3   7   8   49.60   38.67
  -1   8   8   31.22   34.41
   1  -8  -8   -4.18   27.40
   0   8   8  -50.10   30.10
   0  -8  -8   80.15   35.06
   1   9  -9   27.74   27.98
   1   9  -9    1.56   31.38
   1   9  -9    4.10   20.13
   0   9  -9    9.69   26.34
   0   9  -9   83.73   39.05
   0   9  -9   59.38   24.50
  -1   9  -9   96.64   27.51
  -1   9  -9  108.52   43.66
  -2   9  -9   33.39   33.31
  -2   9  -9   31.14   24.24
   4   8  -9   38.11   29.57
   4   8  -9   85.90   22.52
   4   8  -9   -6.09   30.64
   3   8  -9   20.36   25.53
   3   8  -9   69.71   31.91
   3   8  -9   47.81   20.80
   2   8  -9    0.61   26.04
   2   8  -9   14.68   24.41
   2   8  -9   24.12   29.68
   2   8  -9  -18.45   15.77
   1   8  -9   27.00   26.53
   1   8  -9  100.16   30.15
   1   8  -9   52.99   31.90
   1   8  -9   55.79   22.04
   0   8  -9  188.44   28.51
   0   8  -9  129.30   32.23
   0   8  -9  180.37   43.05
  -1   8  -9  -12.26   15.90
  -1   8  -9   17.71   30.19
  -2   8  -9  102.49   39.31
  -2   8  -9   50.75   24.09
  -3   8  -9   17.79   27.92
  -3   8  -9    3.34   20.74
   4  -8   9   14.87   19.91
  -4   8  -9   86.24   32.43
  -4   8  -9   15.01   21.89
   5   7  -9   74.80   31.58
   5   7  -9  -43.70   23.65
   4   7  -9   88.60   31.03
   4   7  -9   73.86   18.32
   4   7  -9  187.62   39.83
   3   7  -9   12.27   15.90
   3   7  -9   94.11   29.73
   3   7  -9   33.21   27.20
   2   7  -9   -4.94   15.38
   2   7  -9    1.55   21.55
   2   7  -9   -5.28   21.58
   2   7  -9   33.81   26.67
   1   7  -9   14.26   23.14
   1   7  -9   51.08   20.34
   1   7  -9   32.31   27.64
   1   7  -9   27.98   23.75
   0   7  -9   61.74   20.32
   0  -7   9  133.17   26.61
   0   7  -9   44.69   24.45
   0   7  -9   71.23   26.90
   0   7  -9   70.70   32.45
  -1   7  -9   31.26   29.08
   1  -7   9   10.80   17.91
  -1   7  -9  -15.80   20.56
  -1   7  -9    6.04   16.53
   2  -7   9   33.85   25.17
  -2   7  -9   60.69   21.06
  -2   7  -9   98.43   33.67
   2  -7   9   32.32   21.61
  -3   7  -9   20.38   20.70
  -3   7  -9  -20.24   24.71
  -4   7  -9   28.99   27.45
  -4   7  -9   54.52   23.18
   4  -7   9   27.71   21.25
  -5   7  -9   36.36   22.71
  -5   7  -9    5.32   24.72
   5  -7   9   23.17   21.94
   6   6  -9   -7.52   23.05
   6   6  -9   14.50   25.46
   5   6  -9   72.07   28.84
   5   6  -9  154.09   38.52
   4   6  -9  -14.39   21.45
   4   6  -9   28.87   27.59
   3   6  -9    2.76   20.19
   3   6  -9   -5.69   12.54
   3   6  -9    1.02   22.12
   3   6  -9    3.40   21.87
   2   6  -9   76.56   28.49
   2   6  -9   62.75   24.21
   2   6  -9   27.52   24.95
   2   6  -9   45.86   16.27
   1   6  -9   55.30   26.31
   1   6  -9   30.93   16.16
  -1  -6   9   37.41   19.85
   1   6  -9  103.24   29.10
   1   6  -9   72.06   24.00
   0   6  -9   34.26   16.75
   0   6  -9   -3.43   19.30
   0   6  -9   51.22   24.54
   0  -6   9    0.94   14.91
   0   6  -9  -27.86   21.20
  -1   6  -9   99.04   29.76
  -1   6  -9  141.60   23.48
  -1   6  -9  127.15   25.13
  -1   6  -9  171.27   30.21
   1  -6   9  133.20   25.98
  -2   6  -9  210.91   40.41
   2  -6   9  215.91   30.18
  -2   6  -9  164.24   25.60
  -2   6  -9  206.17   34.15
  -2   6  -9  129.89   25.78
   2  -6   9  225.74   34.67
   3  -6   9  146.90   31.93
  -3   6  -9  184.98   27.11
  -3   6  -9  127.61   35.31
  -3   6  -9  166.81   27.25
   3  -6   9  124.33   25.99
   4  -6   9  191.78   27.72
  -4   6  -9  139.02   36.92
  -4   6  -9  158.09   27.06
   5  -6   9   94.21   23.91
  -5   6  -9   84.75   25.71
  -5   6  -9   99.64   36.06
  -6   6  -9  122.59   40.97
   6  -6   9  128.80   26.98
   7   5  -9   54.16   33.93
   7   5  -9   -5.78   22.83
   6   5  -9   46.51   31.10
   6   5  -9   42.26   27.13
   5   5  -9   37.20   23.65
   5   5  -9   27.32   27.28
   4   5  -9   54.14   25.88
   4   5  -9   62.53   26.75
   3   5  -9   26.72   25.81
   3   5  -9   43.57   23.78
   3   5  -9   27.43   21.82
   2   5  -9  620.53   42.86
   2   5  -9  677.32   50.14
   2   5  -9  612.17   26.05
   2   5  -9  680.56   51.70
   1   5  -9  186.21   27.58
  -1  -5   9  216.78   26.27
   1   5  -9  232.31   34.02
   1   5  -9  189.09   31.72
   1   5  -9  224.69   20.21
   0   5  -9   49.99   21.26
   0   5  -9   39.06   15.04
   0   5  -9   30.54   24.11
   0   5  -9   27.29   18.02
   0   5  -9   25.92   21.89
   0  -5   9   33.97   17.31
  -1   5  -9   66.69   17.35
  -1   5  -9   73.80   22.97
   1  -5   9   59.90   19.59
  -1   5  -9   53.27   24.21
  -1   5  -9   81.42   27.01
  -2   5  -9  511.14   45.18
   2  -5   9  544.38   38.57
  -2   5  -9  475.83   39.30
   2  -5   9  547.87   46.53
  -2   5  -9  561.76   35.66
  -2   5  -9  525.58   51.91
   3  -5   9  176.98   33.83
  -3   5  -9  230.71   30.02
  -3   5  -9  216.84   27.60
   3  -5   9  310.36   32.56
  -3   5  -9  259.43   40.42
  -4   5  -9  154.47   34.98
  -4   5  -9  149.25   25.09
   4  -5   9  107.51   25.16
  -4   5  -9  155.92   27.37
   4  -5   9  102.98   32.39
   5  -5   9   67.15   22.80
  -5   5  -9   81.49   24.46
   5  -5   9  109.42   34.17
  -5   5  -9  163.17   28.85
  -5   5  -9   76.18   32.21
  -6   5  -9  239.21   44.27
   6  -5   9  196.68   29.79
   6  -5   9  191.91   39.84
  -7   5  -9   80.21   33.15
   7  -5   9   -0.40   35.27
   7   4  -9   94.20   39.01
   7   4  -9   90.12   33.36
   6   4  -9  423.24   52.50
   6   4  -9  225.47   36.81
   5   4  -9   90.24   31.68
   5   4  -9  115.72   28.10
   4   4  -9  235.36   34.61
   4   4  -9  195.73   35.28
   3   4  -9   78.00   23.57
   3   4  -9   44.48   22.27
   3   4  -9   87.50   27.28
   2   4  -9 1148.41   61.95
   2   4  -9 1085.24   51.27
  -2  -4   9 1141.47   46.53
   1   4  -9   78.57   25.65
   1   4  -9   50.33   21.82
  -1  -4   9   50.44   17.60
   1   4  -9   65.29   18.66
   1   4  -9   25.04   19.97
   0   4  -9  112.01   19.18
   0   4  -9  130.27   13.96
   0   4  -9  135.40   25.68
   0   4  -9  130.49   29.32
   0   4  -9  155.63   28.37
   0  -4   9  105.60   19.46
   1  -4   9   77.75   19.20
  -1   4  -9   91.95   27.48
  -1   4  -9   84.28   22.20
  -1   4  -9   66.32   23.27
  -1   4  -9   97.93   16.29
  -2   4  -9   30.47   22.49
  -2   4  -9   66.62   20.32
   2  -4   9   51.34   18.76
  -2   4  -9   20.09   24.58
  -2   4  -9   90.09   17.77
   2  -4   9   71.63   25.32
  -3   4  -9  138.87   26.51
   3  -4   9  177.63   33.45
  -3   4  -9  125.32   32.06
   3  -4   9  127.14   23.27
  -3   4  -9  133.42   21.61
   4  -4   9   80.07   21.13
  -4   4  -9   57.93   29.39
  -4   4  -9   66.78   20.69
   4  -4   9   95.53   30.66
  -4   4  -9   51.59   20.89
   5  -4   9   24.05   27.54
  -5   4  -9   23.20   20.61
   5  -4   9   -8.93   17.34
   5  -4   9    1.92   17.41
  -5   4  -9   48.50   28.19
   6  -4   9   10.97   19.98
  -6   4  -9    1.89   20.41
   6  -4   9   34.34   32.36
   7  -4   9   44.96   34.31
   7  -4   9   54.04   23.33
   7   3  -9  219.27   45.02
   7   3  -9  223.36   40.09
   6   3  -9  154.83   38.56
   6   3  -9  151.86   33.08
   5   3  -9  312.18   37.37
   5   3  -9  281.57   40.78
   4   3  -9   20.08   24.26
   4   3  -9   31.74   21.11
   3   3  -9   25.25   19.08
   3   3  -9    4.39   21.09
  -2  -3   9  742.60   34.48
   2   3  -9  722.16   40.84
   2   3  -9  753.17   49.39
   1   3  -9  483.66   41.52
   1   3  -9  423.43   35.79
   1   3  -9  458.43   31.87
   1   3  -9  429.62   39.17
  -1  -3   9  408.77   28.29
   0   3  -9   14.51   17.38
   0   3  -9   -1.70   18.76
   0   3  -9    2.55   12.82
   0   3  -9   -6.95   17.28
   0  -3   9   -3.79   11.67
  -1   3  -9   23.21   21.44
  -1   3  -9   11.67    8.22
  -1   3  -9    4.65   16.88
  -1   3  -9   11.38   20.24
   1  -3   9  -19.42   11.95
  -1   3  -9   15.92    7.99
  -2   3  -9   11.71   17.81
  -2   3  -9    7.51   20.79
   2  -3   9   15.17   14.22
   2  -3   9   31.83   20.96
  -2   3  -9   45.69   20.27
  -2   3  -9   17.81   11.81
   3  -3   9   11.31   14.97
   3  -3   9    2.37   22.82
  -3   3  -9   21.61   14.68
  -3   3  -9   -0.32   20.54
  -3   3  -9  -15.38   16.93
  -4   3  -9  298.90   33.62
   4  -3   9  193.24   36.83
  -4   3  -9  200.87   25.01
   4  -3   9  255.20   29.12
   5  -3   9   -0.76   16.00
   5  -3   9    7.63   17.33
   5  -3   9  -22.73   24.32
  -5   3  -9   44.01   21.82
   6  -3   9  206.53   40.23
   6  -3   9  149.62   27.12
   6  -3   9  132.20   27.22
  -6   3  -9  168.68   31.72
   7  -3   9   94.95   25.61
   7  -3   9   60.10   36.28
  -7   3  -9   97.31   30.32
   8   2  -9   27.32   26.52
   8   2  -9  -27.43   28.67
   7   2  -9   32.04   27.01
   7   2  -9   36.15   30.69
   6   2  -9   23.44   23.17
   6   2  -9   39.88   27.05
   5   2  -9   24.76   25.88
   5   2  -9    5.97   21.21
   4   2  -9  -15.86   18.20
   4   2  -9   -7.93   21.66
   3   2  -9  213.62   32.16
   3   2  -9  260.01   28.86
  -2  -2   9    9.77   11.23
   2   2  -9   18.02   19.47
   2   2  -9   -4.04   14.32
   2   2  -9   21.46   19.58
   1   2  -9   14.12   16.51
  -1  -2   9    6.09   10.35
   1   2  -9   -3.59   11.71
   1   2  -9  -14.08   14.15
   0   2  -9  445.42   38.97
   0   2  -9  410.60   30.65
   0   2  -9  392.71   23.95
   0  -2   9  433.43   24.83
   0   2  -9  433.14   36.27
  -1   2  -9  141.76   23.65
  -1   2  -9  160.37   27.17
   1  -2   9  146.20   17.96
   2  -2   9  172.17   29.94
  -2   2  -9  210.52   31.59
  -2   2  -9  205.40   12.86
  -2   2  -9  169.55   27.20
   3  -2   9  301.78   38.16
  -3   2  -9  248.56   20.79
  -3   2  -9  290.86   26.63
  -3   2  -9  298.09   31.43
  -4   2  -9  351.36   31.62
   4  -2   9  244.62   38.23
  -4   2  -9  313.59   35.63
  -5   2  -9   11.29   19.89
   5  -2   9   14.26   24.85
   5  -2   9   20.59   17.90
  -5   2  -9   38.84   22.15
   6  -2   9   42.42   20.91
   6  -2   9   84.52   35.01
  -6   2  -9   73.21   26.07
  -6   2  -9    5.46   12.30
   7  -2   9  128.99   40.93
  -7   2  -9  147.80   33.81
   7  -2   9  225.30   31.43
  -7   2  -9  173.00   32.25
  -8  -1   9  128.38   36.36
   8   1  -9   94.17   32.93
   8   1  -9   78.25   36.80
   7   1  -9   14.35   21.63
   7   1  -9   38.35   31.02
  -7  -1   9   49.51   27.54
   6   1  -9   70.99   26.49
   6   1  -9  127.17   34.80
  -6  -1   9   96.27   28.17
   5   1  -9  105.86   27.03
   5   1  -9   44.06   26.57
  -5  -1   9   68.29   21.95
   4   1  -9  402.36   38.17
   4   1  -9  311.33   39.16
  -4  -1   9  333.27   30.74
  -3  -1   9 1035.61   43.37
   3   1  -9  987.92   55.90
  -3  -1   9  979.47   31.53
   3   1  -9 1036.15   50.16
   2   1  -9  227.03   31.55
   2   1  -9  258.58   31.50
   2   1  -9  247.02   25.49
  -2  -1   9  264.05   21.91
  -2  -1   9  229.47   16.49
   1   1  -9  407.54   23.70
   1   1  -9  430.06   25.51
   1   1  -9  442.33   37.09
   1   1  -9  418.14   26.85
   1   1  -9  453.18   39.69
  -1  -1   9  416.54   20.87
   0   1  -9  164.73   16.16
   0   1  -9  190.42   29.15
   0   1  -9  206.09   18.28
   0   1  -9  212.29   21.03
   0   1  -9  142.32   25.44
   1  -1   9  240.25   32.28
  -1   1  -9  284.20   33.81
  -1   1  -9  292.96   30.41
  -1   1  -9  320.21   23.26
  -1   1  -9  297.18   26.61
  -2   1  -9  282.69   30.71
   2  -1   9  360.62   38.51
  -2   1  -9  308.97   26.50
  -3   1  -9   17.71   16.28
  -3   1  -9   22.86    9.50
  -3   1  -9   15.77    9.58
  -3   1  -9   19.46   21.65
   3  -1   9   23.14   23.67
  -4   1  -9  484.80   41.13
  -4   1  -9  372.45   34.68
   4  -1   9  498.50   47.52
   5  -1   9    8.12   16.70
   5  -1   9   -4.84   23.77
  -5   1  -9    7.01    9.61
  -5   1  -9   17.42   20.61
  -6   1  -9   16.41   21.90
   6  -1   9  -15.54   15.92
  -6   1  -9   46.05   23.55
   6  -1   9   28.50   28.39
  -7   1  -9   59.10   25.86
   7  -1   9   54.28   23.42
  -7   1  -9   27.65   24.84
   7  -1   9   14.81   33.53
   8   0  -9  159.66   41.06
   8   0  -9   70.35   33.40
  -8   0   9   68.66   32.28
   7   0  -9  442.00   47.82
   7   0  -9  611.49   57.99
  -7   0   9  518.87   48.82
   6   0  -9  222.30   38.83
  -6   0   9  171.59   32.20
   6   0  -9  170.79   32.31
  -5   0   9  251.39   31.76
   5   0  -9  264.99   34.99
   5   0  -9  230.99   37.81
   4   0  -9  738.91   52.65
  -4   0   9  669.53   41.72
   4   0  -9  712.88   46.41
  -3   0   9  784.62   41.06
  -3   0   9  728.98   22.68
   3   0  -9  710.62   42.19
   3   0  -9  655.12   47.74
   3   0  -9  685.48   45.66
   2   0  -9  165.47   27.31
   2   0  -9  173.75   21.65
   2   0  -9   96.27   19.48
   2   0  -9  166.12   28.00
  -2   0   9  154.26   11.10
   1   0  -9  280.61   31.34
   1   0  -9  266.73   23.34
   1   0  -9  266.19   30.65
   1   0  -9  325.83   25.53
   1   0  -9  285.27   18.65
   0   0  -9   75.84   14.09
   0   0  -9   78.50   16.46
   0   0  -9   91.66   23.62
   0   0  -9   77.86   21.76
   0   0  -9   90.30   14.79
   1   0   9   48.30   20.38
  -1   0  -9   62.57   21.13
  -1   0  -9   45.66   21.14
  -1   0  -9   95.64   18.38
  -1   0  -9   64.20   15.63
   2   0   9   22.82   22.17
  -2   0  -9   29.40   19.66
  -2   0  -9   43.39   17.68
   3   0   9   28.16   23.91
  -3   0  -9   16.39   16.81
  -3   0  -9   35.11   19.01
   4   0   9  100.83   32.42
   4   0   9  160.84   22.97
  -4   0  -9   56.53   18.06
  -4   0  -9  171.57   31.06
  -5   0  -9   63.02   26.17
   5   0   9   39.87   18.44
   5   0   9   46.38   28.63
  -5   0  -9   38.01   23.15
  -6   0  -9  149.74   31.14
   6   0   9  175.23   37.87
   6   0   9  156.73   26.10
  -6   0  -9  176.27   34.08
   7   0   9   12.86   19.56
  -7   0  -9    9.32   22.99
  -7   0  -9   12.22   23.31
   7   0   9   22.20   32.36
   8  -1  -9  158.00   40.61
  -8   1   9   96.55   34.16
   8  -1  -9  143.55   37.86
  -7   1   9   46.09   29.74
   7  -1  -9  139.14   37.58
   7  -1  -9  123.36   32.62
   6  -1  -9  200.00   37.29
  -6   1   9  320.43   38.49
   6  -1  -9  170.80   33.61
  -5   1   9   51.42   20.00
   5  -1  -9   36.64   25.56
   5  -1  -9   30.77   21.68
   4  -1  -9   50.24   24.58
   4  -1  -9   33.42   20.85
  -4   1   9   28.15   17.11
  -4   1   9   16.33   18.88
   3  -1  -9  350.58   36.25
   3  -1  -9  304.36   31.79
  -3   1   9  371.72   32.11
   3  -1  -9  355.41   33.25
   2  -1  -9   65.43   21.49
   2  -1  -9   82.69   19.12
   2  -1  -9   71.99   18.69
   2  -1  -9   52.41   21.15
   1  -1  -9  248.20   15.37
   1  -1  -9  291.76   28.04
   1  -1  -9  271.83   30.90
   1  -1  -9  289.83   32.57
   1  -1  -9  256.68   24.65
   0  -1  -9    1.61   14.72
   0   1   9   15.43   19.14
   0  -1  -9   33.39   18.87
   0  -1  -9    6.34   18.58
  -1  -1  -9   12.54   14.43
   1   1   9   29.30   20.35
  -1  -1  -9   21.08   19.04
   2   1   9  196.54   32.29
  -2  -1  -9  260.68   32.60
   3   1   9   20.83   24.69
  -3  -1  -9    0.26   17.22
  -3  -1  -9   41.94   21.97
  -4  -1  -9   15.04   20.43
   4   1   9   -2.51   23.66
  -4  -1  -9   -1.58   19.58
   4   1   9  -16.59   14.44
  -5  -1  -9  342.24   41.70
   5   1   9  386.94   32.21
  -5  -1  -9  309.98   37.94
   5   1   9  287.93   41.95
  -6  -1  -9  186.06   36.50
   6   1   9  156.43   27.32
   6   1   9  148.02   39.51
  -6  -1  -9  198.16   35.81
  -7  -1  -9   87.29   32.99
  -7  -1  -9  186.36   38.06
   7   1   9  141.46   27.78
   7   1   9  101.68   41.27
   7  -2  -9   10.50   23.09
   7  -2  -9    7.33   27.68
  -7   2   9   30.37   25.69
   6  -2  -9   10.90   22.58
  -6   2   9   33.60   25.49
   6  -2  -9   29.72   26.23
   5  -2  -9   82.14   27.01
  -5   2   9   34.16   23.03
   5  -2  -9    0.88   18.10
   4  -2  -9   23.92   21.20
   4  -2  -9   29.95   20.97
  -4   2   9   26.52   19.01
  -4   2   9   31.96   22.64
   4  -2  -9    4.91   21.12
   3  -2  -9  112.60   25.88
   3  -2  -9  128.67   27.35
  -3   2   9  144.53   28.02
   3  -2  -9  138.16   25.39
   3  -2  -9  112.52   23.90
   2  -2  -9   65.18   21.10
   2  -2  -9   76.32   20.27
   2  -2  -9   20.96   19.27
   2  -2  -9   64.35   22.23
   1  -2  -9  123.05   23.79
   1  -2  -9  126.78   24.74
   1  -2  -9  118.23   19.98
   1  -2  -9  110.39   24.85
   0  -2  -9   13.77   18.24
   0  -2  -9   16.72   18.15
   0   2   9   16.09   17.84
   0  -2  -9   28.91   20.61
   1   2   9  371.68   37.69
  -1  -2  -9  355.87   34.42
  -1  -2  -9  357.26   34.65
  -2  -2  -9  382.02   37.77
  -2  -2  -9  411.89   39.26
   2   2   9  442.13   42.66
  -3  -2  -9  320.17   37.06
   3   2   9  357.61   41.63
  -3  -2  -9  385.37   40.42
  -4  -2  -9    6.37   23.05
  -4  -2  -9   30.09   22.65
   4   2   9   11.72   15.70
   4   2   9  -27.12   22.29
  -5  -2  -9  114.55   31.55
   5   2   9   79.54   33.11
  -5  -2  -9  134.55   31.06
   5   2   9   89.07   22.58
  -6  -2  -9  110.10   32.99
  -6  -2  -9   67.77   29.49
   6   2   9   96.24   23.44
   6   2   9  136.97   37.33
  -7  -2  -9  139.06   37.18
  -7  -2  -9  137.56   37.06
   7   2   9   85.70   37.24
   7   2   9   80.40   23.94
  -7   3   9  151.37   38.47
   7  -3  -9  136.35   35.63
  -6   3   9  -20.11   22.42
   6  -3  -9   16.30   23.65
  -5   3   9  175.50   34.47
   5  -3  -9  211.30   33.58
   4  -3  -9   92.38   26.73
   4  -3  -9  113.54   13.81
  -4   3   9   38.93   25.09
  -4   3   9  121.69   29.47
   4  -3  -9   91.20   27.33
   4  -3  -9  121.35   30.35
   3  -3  -9  537.00   38.25
  -3   3   9  668.01   47.44
   3  -3  -9  560.97   19.98
   3  -3  -9  639.87   47.11
   3  -3  -9  559.30   43.24
   3  -3  -9  615.22   44.13
   2  -3  -9  509.53   38.95
  -2   3   9  562.81   48.26
   2  -3  -9  566.27   45.13
   2  -3  -9  554.61   42.10
   1  -3  -9  275.34   31.34
   1  -3  -9  264.30   33.31
  -1   3   9  300.51   30.86
   0  -3  -9  180.24   30.02
   0  -3  -9  198.71   28.56
   0   3   9  131.57   28.24
  -1  -3  -9   82.42   24.10
   1   3   9  108.67   27.88
  -1  -3  -9   82.64   25.56
  -2  -3  -9  345.15   39.14
  -2  -3  -9  360.88   39.59
   2   3   9  409.75   41.63
  -3  -3  -9  103.84   27.92
   3   3   9  110.20   31.52
  -3  -3  -9  148.14   31.40
   4   3   9   89.74   20.91
  -4  -3  -9  141.33   33.29
   4   3   9  148.99   35.41
  -4  -3  -9   58.54   25.23
  -5  -3  -9   56.49   28.37
   5   3   9   98.20   23.71
  -5  -3  -9   61.63   29.35
   5   3   9  129.98   37.28
   6   3   9    9.75   27.65
  -6  -3  -9   39.94   26.70
  -6  -3  -9   23.60   25.40
   6   3   9   59.39   22.42
   6  -4  -9  170.54   22.74
  -6   4   9  202.48   38.81
   6  -4  -9  146.07   33.56
  -5   4   9   77.93   29.32
   5  -4  -9  110.67   28.96
   5  -4  -9  109.40   17.11
  -4   4   9  101.86   25.54
   4  -4  -9  118.74   16.51
   4  -4  -9   96.33   28.31
   4  -4  -9  119.80   32.49
   3  -4  -9  441.26   45.75
  -3   4   9  359.05   44.46
   2  -4  -9   35.14   24.06
  -2   4   9   12.86   23.95
   2  -4  -9   39.44   20.92
   2  -4  -9   94.67   24.15
  -1   4   9   -9.49   25.25
  -1   4   9   44.97   20.35
   1  -4  -9   28.29   21.60
   1  -4  -9   36.40   19.68
   0  -4  -9  -13.69   18.20
   0  -4  -9   -7.37   20.01
   0   4   9   27.14   26.77
   0   4   9   43.36   22.37
  -1  -4  -9   11.45   22.78
   1   4   9  -16.24   20.93
  -1  -4  -9   27.54   22.06
  -2  -4  -9   68.09   27.45
   2   4   9   62.72   29.38
  -2  -4  -9   60.87   27.16
   3   4   9   43.14   30.84
  -3  -4  -9   72.71   26.15
  -3  -4  -9  105.28   31.84
  -4  -4  -9   38.91   27.05
  -4  -4  -9   -9.57   24.07
   4   4   9   62.99   20.61
   4   4   9   34.95   29.64
   5   4   9   49.11   32.40
  -5  -4  -9   64.43   30.21
   5   4   9   29.36   20.34
  -5  -4  -9   20.00   26.05
   6   4   9   20.30   32.38
  -6  -4  -9   64.86   32.27
  -6  -4  -9   45.01   29.65
   6   4   9   71.62   24.27
   6  -5  -9    0.93   24.41
   6  -5  -9   16.70   15.95
  -6   5   9  -20.60   24.57
  -5   5   9   24.55   25.40
   5  -5  -9    7.52   12.98
   5  -5  -9  -12.09   23.85
  -4   5   9   15.36   25.26
   4  -5  -9  -24.74   21.95
   3  -5  -9   51.76   29.15
  -3   5   9   -6.49   25.74
   2  -5  -9  110.54   32.47
   1  -5  -9   -0.07   22.43
  -1   5   9    7.32   27.91
   0   5   9  200.63   37.96
   0  -5  -9  100.99   26.34
   0  -5  -9   46.94   27.57
   1   5   9   44.00   25.93
  -1  -5  -9   37.24   22.84
  -1  -5  -9  110.46   33.01
   1   5   9  -11.45   21.36
   2   5   9    2.61   26.40
  -2  -5  -9   -7.02   21.81
  -2  -5  -9   22.26   26.36
   2   5   9    3.96   27.27
   3   5   9  131.64   34.94
   3   5   9   63.14   33.49
  -3  -5  -9   38.01   26.08
  -3  -5  -9   36.48   25.36
  -4  -5  -9  135.19   34.50
   4   5   9  117.41   37.71
  -4  -5  -9  115.14   35.99
   4   5   9   64.72   21.03
   4   5   9   95.20   34.54
  -5  -5  -9  106.33   33.30
  -5  -5  -9  162.12   40.17
   5   5   9   87.35   35.68
   5   5   9  129.30   26.96
   5   5   9  141.52   40.74
   5  -6  -9   33.80   32.58
  -5   6   9   77.31   32.46
   4  -6  -9  142.84   38.78
  -4   6   9   70.71   35.48
   3  -6  -9   52.31   29.67
  -3   6   9   99.37   38.39
   2  -6  -9   83.01   33.98
  -2   6   9  114.27   35.79
   1  -6  -9   54.44   28.99
  -1   6   9   62.05   35.59
   0   6   9  -46.81   29.14
   0  -6  -9   68.76   29.92
   1   6   9  461.68   54.76
  -1  -6  -9  628.51   60.35
  -1  -6  -9  424.84   41.80
  -2  -6  -9   66.20   28.20
   2   6   9   56.05   35.98
  -2  -6  -9   67.31   34.05
  -3  -6  -9   44.47   30.19
  -3  -6  -9   76.40   29.85
   3   6   9   75.53   38.82
  -4  -6  -9   38.74   28.26
   4   6   9   25.48   33.24
  -4  -6  -9   60.13   35.87
   4   6   9   71.02   23.45
   4   6   9   11.13   30.21
  -3   7   9   83.21   39.96
   3  -7  -9  174.84   43.11
  -2   7   9  276.64   47.39
   2  -7  -9  181.98   40.68
  -1   7   9  177.75   44.85
   1  -7  -9  163.01   41.06
   0  -7  -9   71.72   32.26
   0   7   9   -6.12   30.39
  -1  -7  -9   64.68   35.12
   1   7   9  139.14   43.59
  -2  -7  -9   17.45   31.03
   2   7   9   40.69   37.44
   3   8 -10    1.55   26.63
   3   8 -10   31.82   17.69
   3   8 -10   11.93   30.41
   2   8 -10   -4.16   23.67
   2   8 -10   -7.72   15.67
   2   8 -10    4.05   27.37
   2   8 -10   -7.47   22.88
   1   8 -10   40.61   26.26
   1   8 -10   49.56   26.97
   1   8 -10   51.68   31.63
   1   8 -10   33.25   18.56
   0   8 -10    2.82   18.62
   0   8 -10    6.47   27.71
  -1   8 -10    0.78   17.34
  -1   8 -10  -14.42   28.04
  -2   8 -10   17.01   28.56
  -2   8 -10  -15.48   18.48
  -3   8 -10  -10.72   18.40
  -3   8 -10  -10.26   29.42
   4   7 -10   37.67   26.53
   4   7 -10   64.79   33.92
   3   7 -10   13.78   24.74
   3   7 -10  -12.48   12.43
   3   7 -10  -20.73   19.67
   2   7 -10   37.53   24.90
   2   7 -10   57.23   29.98
   2   7 -10   -8.53   13.78
   2   7 -10   21.84   24.73
   1   7 -10   21.89   16.73
   1   7 -10    2.69   22.61
   1   7 -10   16.88   23.66
   1   7 -10   68.34   30.81
   0  -7  10   77.40   24.33
   0   7 -10   47.41   18.93
   0   7 -10   69.83   31.59
   0   7 -10   66.95   29.38
  -1   7 -10   42.87   31.34
  -1   7 -10   34.20   25.08
  -1   7 -10    5.62   16.98
   1  -7  10   35.31   22.10
  -2   7 -10  153.77   34.73
  -2   7 -10  108.04   24.64
   2  -7  10  121.49   28.74
  -2   7 -10  110.52   36.40
   2  -7  10   74.22   26.94
  -2   7 -10  113.00   26.99
  -3   7 -10  108.70   26.08
  -3   7 -10   91.99   35.50
  -4   7 -10   48.59   29.24
   4  -7  10   82.07   25.05
  -4   7 -10   71.92   24.47
   5   6 -10   12.06   23.87
   5   6 -10  -38.21   24.44
   4   6 -10   20.16   23.36
   4   6 -10  -44.56   24.96
   3   6 -10   74.10   26.41
   3   6 -10   36.58   29.18
   2   6 -10   36.06   25.08
   2   6 -10   59.53   23.78
   2   6 -10   59.79   13.88
   2   6 -10   57.53   28.84
   1   6 -10  223.44   38.14
   1   6 -10  203.64   35.85
   1   6 -10  188.41   29.08
  -1  -6  10  198.20   28.14
   1   6 -10  198.47   21.12
   0   6 -10  232.28   39.27
   0   6 -10  252.38   37.32
   0  -6  10  255.09   30.97
   0   6 -10  244.17   24.32
  -1   6 -10   55.86   26.93
   1  -6  10  114.41   24.98
  -1   6 -10   61.59   23.47
  -1   6 -10   94.49   32.75
  -1   6 -10   52.85   18.53
   2  -6  10  106.90   24.94
  -2   6 -10   98.00   31.55
  -2   6 -10  158.14   38.55
  -2   6 -10  127.55   23.14
   2  -6  10  133.77   32.04
  -2   6 -10  100.83   25.93
   3  -6  10  132.55   28.24
   3  -6  10  128.85   33.01
  -3   6 -10  147.52   38.61
  -3   6 -10   97.83   25.88
  -3   6 -10  140.76   25.05
   4  -6  10  136.56   36.83
   4  -6  10  102.80   25.46
  -4   6 -10   81.09   23.87
  -4   6 -10   63.63   31.84
  -5   6 -10  113.00   26.31
   5  -6  10  147.45   37.48
  -5   6 -10  126.92   40.67
   5  -6  10  106.40   25.79
   6   5 -10   43.53   34.53
   6   5 -10  146.54   35.56
   5   5 -10   70.89   33.38
   5   5 -10   72.22   28.70
   4   5 -10   82.32   27.24
   4   5 -10  116.60   32.72
   3   5 -10   94.59   28.41
   3   5 -10  101.42   26.12
   3   5 -10   91.84   30.70
   2   5 -10  129.71   32.81
   2   5 -10  136.32   30.64
   2   5 -10  133.14   27.19
   1   5 -10   61.90   21.35
   1   5 -10   78.84   10.96
   1   5 -10   76.09   27.63
  -1  -5  10   33.36   17.82
   1   5 -10   51.21   25.78
   0   5 -10  128.42   27.68
   0   5 -10  101.71   28.93
   0   5 -10  106.92   15.95
   0  -5  10  111.82   22.85
   0   5 -10   80.24   29.24
  -1   5 -10   13.80   24.03
  -1   5 -10   10.76   13.75
  -1   5 -10    2.48   22.33
   1  -5  10    9.47   16.04
  -1   5 -10  -26.43   16.73
   2  -5  10  128.49   31.23
  -2   5 -10  174.08   22.75
   2  -5  10  143.75   25.22
  -2   5 -10  169.22   37.49
  -2   5 -10   91.50   24.72
  -2   5 -10  226.46   36.11
  -3   5 -10    3.06   24.88
  -3   5 -10   16.09   15.77
   3  -5  10   -0.51   16.98
   3  -5  10  -19.69   23.29
  -3   5 -10   -7.30   14.88
  -4   5 -10   -6.67   19.14
   4  -5  10  -13.32   16.45
  -4   5 -10   39.96   18.73
  -4   5 -10   -7.72   21.86
   4  -5  10  -18.10   26.40
  -5   5 -10  145.06   38.46
  -5   5 -10   47.34   20.69
   5  -5  10   56.18   23.70
  -5   5 -10   54.60   24.05
   5  -5  10   -7.64   29.08
   6  -5  10    9.81   21.79
   6  -5  10  -19.18   30.93
  -6   5 -10   -1.12   19.31
  -6   5 -10   77.55   37.12
   7   4 -10  107.89   38.71
   7   4 -10   80.09   34.00
   6   4 -10   42.27   31.59
   6   4 -10   96.65   30.90
   5   4 -10   37.23   27.02
   5   4 -10   38.02   24.97
   4   4 -10   36.68   22.25
   4   4 -10   38.77   27.06
   3   4 -10   46.57   25.23
   3   4 -10   50.92   22.59
   2   4 -10   25.67   23.66
   2   4 -10   11.97   18.70
  -2  -4  10   40.65   16.48
   2   4 -10   10.76   15.41
  -1  -4  10    5.16   14.81
   1   4 -10   13.25   17.27
   1   4 -10    4.94   20.55
   1   4 -10   39.38   21.22
   1   4 -10  -17.80   19.67
   0   4 -10   47.74   21.52
   0   4 -10   68.24   26.89
   0  -4  10   48.30   17.87
   0   4 -10   32.83   25.44
  -1   4 -10   29.95   24.62
  -1   4 -10    2.56   22.36
   1  -4  10   21.95   16.54
  -1   4 -10   26.06   19.89
  -1   4 -10    1.76   10.18
  -2   4 -10   79.60   29.05
  -2   4 -10  110.94   25.14
  -2   4 -10   61.98   26.92
   2  -4  10   62.89   27.42
   2  -4  10   44.52   19.34
  -2   4 -10   87.67   17.06
  -3   4 -10   20.38   16.15
  -3   4 -10    2.01   19.33
   3  -4  10    6.96   25.30
   3  -4  10    0.67   15.59
  -3   4 -10   34.83   28.18
  -4   4 -10  101.35   33.34
   4  -4  10   60.91   20.45
  -4   4 -10   95.25   26.25
  -4   4 -10   86.31   20.52
   4  -4  10  108.44   32.99
   5  -4  10  250.06   31.76
   5  -4  10  285.43   33.84
  -5   4 -10  272.73   30.56
   5  -4  10  307.85   44.38
  -5   4 -10  252.10   35.78
  -6   4 -10   32.49   25.71
   6  -4  10   19.55   32.49
   6  -4  10    8.94   19.61
   7   3 -10   12.84   25.69
   7   3 -10    2.07   30.57
   6   3 -10    3.74   26.39
   6   3 -10   12.25   23.68
   5   3 -10   23.25   28.29
   5   3 -10   -3.58   20.57
   4   3 -10   67.86   24.83
   4   3 -10   30.46   25.30
   3   3 -10   20.69   19.63
   3   3 -10    8.59   21.37
   2   3 -10   34.12   22.13
   2   3 -10   -7.36   20.37
   2   3 -10   20.51   17.70
  -2  -3  10   33.13   14.87
   1   3 -10  261.01   26.31
  -1  -3  10  226.42   23.13
   1   3 -10  241.12   32.71
   1   3 -10  189.11   32.55
   0  -3  10  215.26   23.15
   0   3 -10  236.61   35.72
   0   3 -10  189.39   31.74
  -1   3 -10  248.66   31.07
  -1   3 -10  222.41   34.59
   1  -3  10  251.97   25.15
   2  -3  10  205.43   34.41
   2  -3  10  216.24   25.40
  -2   3 -10  181.25   33.62
  -2   3 -10  214.23   16.09
  -2   3 -10  210.76   30.06
  -3   3 -10  422.45   26.83
   3  -3  10  419.69   33.82
   3  -3  10  394.67   45.00
  -3   3 -10  510.86   42.04
  -4   3 -10  489.11   32.17
   4  -3  10  461.72   49.23
  -4   3 -10  482.50   42.91
   4  -3  10  492.30   37.69
   5  -3  10  103.42   23.87
  -5   3 -10  141.45   30.32
   5  -3  10  110.93   24.60
   5  -3  10   83.76   33.36
  -5   3 -10  101.60   21.38
  -6   3 -10  209.67   35.29
   6  -3  10  141.64   39.72
   6  -3  10  191.32   30.90
   6  -3  10  246.96   30.82
   7  -3  10   22.07   34.70
   7  -3  10   24.43   24.01
  -7   3 -10   -9.35   23.70
   7   2 -10   12.20   30.42
   7   2 -10   19.17   23.90
   6   2 -10   25.81   22.68
   6   2 -10   15.71   26.93
   5   2 -10  122.40   28.79
   5   2 -10  119.01   34.60
   4   2 -10  115.96   27.59
   4   2 -10  117.29   32.41
   3   2 -10   55.34   21.79
   3   2 -10   22.13   23.71
   2   2 -10 1289.77   52.59
   2   2 -10 1191.05   64.65
   2   2 -10 1278.44   62.62
  -2  -2  10 1218.55   41.05
   1   2 -10   23.28   20.65
   1   2 -10   14.21   15.27
   1   2 -10   28.59   21.99
  -1  -2  10   35.33   12.65
   0   2 -10  528.47   43.26
   0  -2  10  600.88   30.67
   0   2 -10  535.81   42.39
  -1   2 -10  219.26   34.43
   1  -2  10  165.09   32.67
  -1   2 -10  217.39   30.44
   1  -2  10  187.73   21.14
   2  -2  10  167.98   32.50
  -2   2 -10  219.04   35.13
  -2   2 -10  204.17   29.60
   3  -2  10  196.58   36.69
  -3   2 -10  221.54   16.50
  -3   2 -10  207.63   30.33
  -4   2 -10  218.20   21.49
  -4   2 -10  249.86   34.79
   4  -2  10  252.68   40.39
  -5   2 -10  209.58   35.27
   5  -2  10   99.55   35.06
   5  -2  10  129.15   25.10
  -6   2 -10   51.69   26.00
   6  -2  10  102.24   24.54
   6  -2  10   23.18   31.80
   7  -2  10   21.22   22.46
   7  -2  10   -9.32   31.69
  -7   2 -10  -13.34   22.77
   7   1 -10   54.94   35.07
   7   1 -10  107.71   32.58
   6   1 -10  223.02   43.08
   6   1 -10  259.32   36.72
   5   1 -10  379.13   40.61
   5   1 -10  318.58   44.33
   4   1 -10  353.35   43.77
   4   1 -10  366.83   36.67
   3   1 -10  116.76   28.61
  -3  -1  10  145.16   15.66
   3   1 -10  152.23   25.16
   3   1 -10  145.52   32.31
  -2  -1  10  599.59   25.27
   2   1 -10  639.26   37.28
   2   1 -10  603.45   46.17
   2   1 -10  672.16   47.36
   1   1 -10  410.89   39.91
   1   1 -10  432.51   38.80
  -1  -1  10  379.41   21.57
   1   1 -10  381.05   28.12
   1   1 -10  421.44   27.89
   0   1 -10   51.66   21.92
   0   1 -10   28.86   22.87
  -1   1 -10   24.08   20.48
   1  -1  10   15.77   19.45
  -1   1 -10   -3.92   18.55
  -2   1 -10   12.53   18.28
  -2   1 -10  -16.30   13.48
   2  -1  10   -8.85   21.54
  -3   1 -10   -3.13   16.52
  -3   1 -10   -0.35   14.85
   3  -1  10   -2.49   21.65
  -4   1 -10   23.75   11.51
  -4   1 -10   50.31   24.19
   4  -1  10   14.41   28.08
  -4   1 -10   31.56   20.55
  -5   1 -10   11.08   22.11
  -5   1 -10   24.23   21.39
   5  -1  10   -6.62   28.09
   5  -1  10   27.69   18.86
  -6   1 -10   10.68   20.87
  -6   1 -10    9.78   18.39
   6  -1  10  -15.19   25.65
   6  -1  10   -1.13   18.12
  -7   1 -10   16.16   24.73
  -7   1 -10   82.10   30.46
   7  -1  10   48.78   24.11
   7  -1  10   47.97   37.26
  -7   0  10  259.83   40.84
   7   0 -10  282.28   47.05
   7   0 -10  282.54   43.02
   6   0 -10   67.13   27.53
  -6   0  10   83.53   26.04
   6   0 -10   37.82   29.88
  -5   0  10  152.53   28.34
   5   0 -10  229.97   35.26
   5   0 -10  186.37   36.06
   4   0 -10  119.04   26.66
  -4   0  10  168.70   26.60
   4   0 -10  135.78   31.93
  -3   0  10   41.08   18.80
   3   0 -10   69.32   26.01
   3   0 -10   59.16   21.05
   3   0 -10   35.34   22.34
  -3   0  10   45.74    9.64
  -2   0  10  193.88   13.76
   2   0 -10  198.63   30.47
   2   0 -10  256.16   35.04
   2   0 -10  258.59   26.13
   2   0 -10  165.91   22.69
   1   0 -10   38.46   11.84
   1   0 -10    9.50   17.91
   1   0 -10   34.53   15.56
   1   0 -10   52.01   15.76
   1   0 -10   56.34   24.16
   0   0 -10   18.71   22.26
   0   0 -10   28.17   19.00
   0   0 -10    7.24   14.33
   0   0 -10   28.95   13.47
   1   0  10    8.28   20.79
  -1   0 -10  -20.18   13.27
  -1   0 -10   -5.95   16.23
  -1   0 -10    2.26   22.06
  -2   0 -10   86.97   21.71
  -2   0 -10   56.47   24.23
   2   0  10   54.84   25.47
  -3   0 -10   66.93   21.28
  -3   0 -10   53.21   23.29
   3   0  10   17.95   26.00
  -4   0 -10   51.48   25.23
  -4   0 -10   93.50   22.38
   4   0  10  108.98   20.92
   4   0  10   87.53   33.36
   5   0  10   45.69   31.78
  -5   0 -10   20.95   24.07
   5   0  10   37.31   18.88
  -5   0 -10   54.20   23.38
   6   0  10  201.16   43.93
   6   0  10  226.94   29.71
  -6   0 -10  268.95   38.33
  -6   0 -10  307.42   41.74
   7   0  10  126.24   27.30
   7   0  10   98.15   39.69
  -7   0 -10  129.51   34.02
  -7   0 -10   82.23   29.76
   7  -1 -10   28.62   30.43
  -7   1  10    8.82   23.38
   7  -1 -10   17.24   23.88
   6  -1 -10   -0.59   25.61
   6  -1 -10   11.97   21.42
  -6   1  10    6.67   19.70
   5  -1 -10   -7.40   19.11
  -5   1  10    2.93   17.26
   5  -1 -10   26.75   25.30
  -4   1  10   12.27   18.70
   4  -1 -10   49.69   25.23
   4  -1 -10   51.95   23.31
   3  -1 -10  154.68   27.79
   3  -1 -10   77.33   20.62
   3  -1 -10  112.91   28.34
  -3   1  10  148.46   24.94
   3  -1 -10  120.94   24.85
   2  -1 -10   10.92   20.81
   2  -1 -10  -27.90   16.28
   2  -1 -10   -6.87   15.20
   2  -1 -10   -4.69   14.92
   1  -1 -10   29.79   22.24
   1  -1 -10   13.50   17.86
   1  -1 -10   14.38    9.47
   1  -1 -10    7.61   14.36
   1  -1 -10    4.51   15.04
   0  -1 -10  235.53   31.57
   0  -1 -10  219.50   26.62
   0   1  10  256.67   33.01
   0  -1 -10  222.41   31.71
  -1  -1 -10  205.08   27.60
   1   1  10  199.03   32.52
  -1  -1 -10  187.21   30.85
   2   1  10  260.53   37.61
  -2  -1 -10  257.81   35.28
  -2  -1 -10  134.24   23.89
  -3  -1 -10  153.96   32.07
   3   1  10  112.50   30.25
  -3  -1 -10  118.00   25.84
   4   1  10  482.16   48.21
  -4  -1 -10  446.57   46.37
   4   1  10  426.98   31.33
  -4  -1 -10  408.03   40.79
   5   1  10   27.05   18.57
  -5  -1 -10  -11.21   19.44
  -5  -1 -10   13.60   21.69
   5   1  10  -28.46   24.99
  -6  -1 -10  128.79   32.15
  -6  -1 -10  117.24   33.16
   6   1  10   64.18   23.91
   6   1  10   79.05   35.36
  -7  -1 -10   95.89   31.83
   7   1  10  128.93   42.80
  -7  -1 -10  126.15   35.06
   7  -2 -10  102.81   31.59
  -7   2  10   73.54   31.89
   7  -2 -10  125.07   38.88
   6  -2 -10   35.74   31.00
   6  -2 -10  110.65   29.87
  -6   2  10   89.92   30.44
  -5   2  10   46.20   22.79
   5  -2 -10   44.84   28.92
   5  -2 -10   10.25   20.87
   4  -2 -10  202.02   34.75
  -4   2  10  213.30   33.84
  -4   2  10  207.40   30.93
   4  -2 -10  200.03   31.69
   3  -2 -10  382.73   37.15
   3  -2 -10  437.29   41.77
   3  -2 -10  423.85   38.21
   3  -2 -10  539.84   43.74
   2  -2 -10  237.70   31.47
   2  -2 -10  170.06   29.59
   2  -2 -10  232.76   28.54
   2  -2 -10  166.79   31.61
  -1   2  10  261.64   35.37
   1  -2 -10  254.94   32.67
   1  -2 -10  236.45   33.91
   1  -2 -10  247.81   31.56
   0  -2 -10   56.25   25.23
   0  -2 -10   25.92   20.98
   0  -2 -10   35.56   20.62
   0   2  10   23.02   21.59
  -1  -2 -10  330.00   35.87
   1   2  10  357.32   39.54
  -1  -2 -10  307.08   36.55
   2   2  10  361.03   42.30
  -2  -2 -10  356.90   39.38
  -2  -2 -10  350.88   37.63
  -3  -2 -10   10.62   21.04
  -3  -2 -10   15.48   20.96
   3   2  10  -17.94   24.38
   4   2  10   81.80   19.32
  -4  -2 -10   64.86   28.83
   4   2  10   57.35   30.78
  -4  -2 -10   78.85   27.55
   5   2  10  -51.94   21.00
  -5  -2 -10   12.00   23.43
   5   2  10   49.35   20.13
  -5  -2 -10   21.80   24.43
   6   2  10   15.97   19.87
  -6  -2 -10   29.32   28.46
   6   2  10   14.61   33.33
  -6  -2 -10   29.54   27.15
  -6   3  10   89.95   30.55
   6  -3 -10  191.29   36.80
   5  -3 -10   78.93   14.56
  -5   3  10   99.01   30.50
   5  -3 -10  133.41   32.22
   4  -3 -10  292.80   36.19
   4  -3 -10  315.81   40.70
   4  -3 -10  323.99   18.51
  -4   3  10  276.29   39.79
  -4   3  10  348.94   40.05
   4  -3 -10  293.09   36.88
  -3   3  10  767.51   54.80
   3  -3 -10  804.20   48.87
   3  -3 -10  838.46   51.73
   3  -3 -10  754.79   53.14
   3  -3 -10  720.74   49.97
   2  -3 -10  120.65   28.37
   2  -3 -10  179.22   29.35
  -2   3  10  170.85   34.95
   1  -3 -10   32.28   23.67
  -1   3  10    7.64   19.89
   1  -3 -10   17.06   20.43
   1  -3 -10   -9.16   19.51
   0  -3 -10   17.42   21.02
   0  -3 -10   -7.40   18.55
   0   3  10   -7.82   21.12
  -1  -3 -10   25.46   22.32
   1   3  10   26.39   24.80
  -1  -3 -10   14.11   20.70
   2   3  10   29.38   26.60
  -2  -3 -10   19.45   21.72
  -2  -3 -10   43.86   24.79
  -3  -3 -10    4.19   23.01
  -3  -3 -10    6.53   22.09
   3   3  10  -18.53   25.07
  -4  -3 -10   -4.16   22.83
   4   3  10  -10.68   15.58
   4   3  10   26.77   28.35
  -4  -3 -10    1.80   21.78
  -5  -3 -10   39.71   26.80
  -5  -3 -10   22.61   27.86
   5   3  10   65.73   33.80
   5   3  10   63.87   22.26
  -6  -3 -10   17.25   26.77
   6   3  10   -1.69   34.03
   6   3  10   -6.65   18.75
  -6  -3 -10  -25.75   21.17
   6  -4 -10  137.30   35.89
   6  -4 -10  158.20   21.57
  -6   4  10  184.59   38.92
  -5   4  10   -2.02   24.56
   5  -4 -10   -7.91   10.63
   5  -4 -10    5.58   20.72
   4  -4 -10    3.39   20.67
   4  -4 -10   -9.14   23.13
   4  -4 -10    1.73    9.83
  -4   4  10   39.67   23.38
   3  -4 -10  127.22   32.37
  -3   4  10   58.81   28.52
  -2   4  10  -16.89   24.83
   2  -4 -10   23.88   21.08
   2  -4 -10    4.05   21.68
   1  -4 -10   16.05   21.22
  -1   4  10   -8.42   25.35
   1  -4 -10    3.18   19.09
  -1   4  10  -11.82   17.68
   0  -4 -10   -2.49   19.59
   0   4  10   30.56   25.01
   0  -4 -10    6.82   19.47
   0   4  10   14.84   23.06
  -1  -4 -10   33.48   23.88
  -1  -4 -10   10.26   24.20
   1   4  10   30.78   27.15
  -2  -4 -10   33.41   25.09
   2   4  10   19.17   26.28
  -2  -4 -10   27.46   24.10
  -3  -4 -10  100.19   32.21
   3   4  10   61.75   29.83
  -3  -4 -10   44.45   29.50
  -4  -4 -10    4.80   24.23
   4   4  10   20.13   18.37
   4   4  10   12.49   29.17
  -4  -4 -10   -1.64   23.47
   5   4  10  292.27   48.85
  -5  -4 -10  194.52   41.10
   5   4  10  253.01   31.08
  -5  -4 -10  236.59   44.35
  -5   5  10   96.18   32.15
   5  -5 -10  110.40   39.04
   5  -5 -10  102.20   19.14
   4  -5 -10   17.93   27.29
  -3   5  10   69.63   32.17
   3  -5 -10   46.10   29.49
   2  -5 -10  -26.02   21.33
  -2   5  10  -70.35   22.97
   1  -5 -10  151.05   35.15
  -1   5  10  241.49   45.81
   0  -5 -10  166.58   36.40
   0  -5 -10  149.64   30.56
   0   5  10  216.37   43.07
   1   5  10   32.15   27.17
  -1  -5 -10   21.99   27.19
  -1  -5 -10   41.55   25.06
  -2  -5 -10  149.53   33.40
   2   5  10  134.64   39.23
   2   5  10  224.07   39.92
  -2  -5 -10  207.34   40.21
   3   5  10  171.78   41.61
   3   5  10  212.89   40.61
  -3  -5 -10   85.83   31.31
  -3  -5 -10  162.49   38.50
   4   5  10  -15.11   29.38
   4   5  10    9.62   29.09
   4   5  10   15.32   19.34
  -4  -5 -10  -19.20   21.01
  -4  -5 -10   46.29   29.48
   4  -6 -10   41.00   33.90
   3  -6 -10  116.74   38.56
  -3   6  10   30.42   34.42
  -2   6  10   41.83   32.67
   2  -6 -10   10.88   28.25
   1  -6 -10  116.35   36.18
  -1   6  10  111.16   41.00
   0  -6 -10   72.87   33.52
   0   6  10   46.92   34.29
  -1  -6 -10  106.97   35.12
   1   6  10  158.03   39.96
  -1  -6 -10  114.40   30.98
  -2  -6 -10   53.57   33.30
   2   6  10   72.31   38.92
  -2  -6 -10   55.31   28.72
   3   6  10    8.72   32.14
  -3  -6 -10   78.58   32.47
  -3  -6 -10   46.24   32.61
  -1   7  10   12.63   33.70
   1  -7 -10   52.36   33.79
   0   7  10  -13.48   29.83
   2   8 -11    5.28   14.41
   2   8 -11   19.51   26.65
   2   8 -11   38.88   29.58
   2   8 -11    6.81   31.61
   1   8 -11   -1.12   24.59
   1   8 -11    2.33   16.63
   1   8 -11   57.63   33.81
   0   8 -11   -6.77   16.64
   0   8 -11    0.14   30.43
   0   8 -11  -31.76   27.05
  -1   8 -11   45.83   20.38
  -1   8 -11   85.27   37.61
  -2   8 -11   16.86   31.67
  -2   8 -11   14.31   19.26
   4   7 -11  -31.13   21.22
   4   7 -11   40.09   32.81
   3   7 -11   18.36   26.96
   3   7 -11   18.08   27.32
   2   7 -11   99.28   29.31
   2   7 -11   72.20   33.68
   2   7 -11  104.72   31.64
   2   7 -11   65.18   14.40
   1   7 -11  128.95   32.87
   1   7 -11   76.92   34.06
   1   7 -11   88.34   17.82
   0  -7  11   83.32   24.41
   0   7 -11  141.15   22.35
   0   7 -11  136.07   39.10
   0   7 -11  136.97   33.12
  -1   7 -11  244.19   41.80
   1  -7  11  246.82   32.62
  -1   7 -11  245.58   27.69
  -1   7 -11  209.90   44.58
  -2   7 -11   11.25   16.92
   2  -7  11   39.70   28.57
  -2   7 -11   15.12   28.20
   2  -7  11   29.86   22.53
  -2   7 -11   19.12   22.76
  -2   7 -11   44.10   28.48
   3  -7  11   75.25   32.39
  -3   7 -11   56.64   36.09
  -3   7 -11   84.57   23.95
   4  -7  11    6.23   22.37
  -4   7 -11   48.53   30.54
  -4   7 -11    3.31   20.27
   5   6 -11   75.70   29.57
   5   6 -11   40.57   33.42
   4   6 -11   86.13   34.17
   4   6 -11   21.32   24.68
   3   6 -11  164.16   32.23
   3   6 -11  107.90   34.31
   2   6 -11   22.33   27.63
   2   6 -11   36.88   23.22
   2   6 -11   27.85   23.78
   1   6 -11  161.71   35.30
   1   6 -11  166.16   14.86
   1   6 -11  136.56   34.74
  -1  -6  11  150.76   27.67
   0   6 -11   67.12   29.34
   0   6 -11   39.70   26.59
   0   6 -11    7.89   13.34
   0  -6  11   21.79   18.43
  -1   6 -11  137.41   29.87
  -1   6 -11  177.74   34.54
   1  -6  11  157.98   28.17
  -1   6 -11  183.87   38.95
  -1   6 -11  147.36   21.18
  -2   6 -11   39.83   27.74
  -2   6 -11   32.55   22.08
  -2   6 -11   49.87   27.88
  -2   6 -11   42.79   17.63
   2  -6  11   22.93   19.35
   2  -6  11   13.03   24.87
   3  -6  11  -10.93   25.05
  -3   6 -11   31.80   22.91
   3  -6  11    8.56   18.72
  -3   6 -11    1.93   27.51
  -3   6 -11    1.49   15.93
  -4   6 -11    2.29   19.85
  -4   6 -11   -7.48   16.69
   4  -6  11   67.31   31.56
  -4   6 -11   -0.94   22.11
   5  -6  11   37.85   23.37
  -5   6 -11   57.25   23.33
   5  -6  11    7.29   33.27
  -5   6 -11  148.05   42.00
   5   5 -11   69.61   30.28
   5   5 -11   57.33   30.77
   4   5 -11   61.89   26.65
   4   5 -11   96.34   32.96
   3   5 -11   32.92   23.14
   3   5 -11   56.44   28.46
   2   5 -11    8.12   24.82
   2   5 -11  -45.80   21.65
  -2  -5  11  -24.66   13.88
   2   5 -11    7.99   21.13
   1   5 -11   10.87   25.19
  -1  -5  11   51.48   18.99
   1   5 -11   50.97   27.95
   0   5 -11  -12.89   18.57
   0  -5  11   15.38   16.28
   0   5 -11   -5.73   23.33
   0   5 -11   18.25   21.36
  -1   5 -11    5.38   25.99
   1  -5  11   19.74   18.35
  -1   5 -11   -9.80   22.30
  -1   5 -11   23.20   21.28
  -1   5 -11   14.85   11.94
   2  -5  11   -8.10   14.64
  -2   5 -11    2.57   25.38
  -2   5 -11   -6.37   13.23
  -2   5 -11   -6.70   18.32
  -2   5 -11    2.23   25.44
   2  -5  11  -14.75   22.31
  -3   5 -11   59.74   31.23
   3  -5  11   56.64   30.48
  -3   5 -11   63.19   18.11
  -3   5 -11   76.99   26.10
   3  -5  11  101.71   25.12
   4  -5  11   17.51   20.70
   4  -5  11   75.87   32.52
  -4   5 -11   51.77   24.49
  -4   5 -11   66.44   20.68
  -4   5 -11   78.55   33.31
  -5   5 -11    8.53   21.93
  -5   5 -11    1.19   16.78
   5  -5  11  -16.82   19.06
   5  -5  11   12.67   29.87
  -5   5 -11  -27.27   26.77
   6   4 -11   34.75   30.79
   6   4 -11   16.53   26.26
   5   4 -11   -6.77   20.83
   5   4 -11   -2.20   25.29
   4   4 -11   53.45   27.54
   4   4 -11  -19.27   18.39
   3   4 -11  -11.43   22.49
   3   4 -11  -21.83   17.48
  -2  -4  11   28.35   17.39
   2   4 -11   70.46   22.27
   2   4 -11   69.57   29.41
   1   4 -11  144.98   32.33
  -1  -4  11  112.52   22.07
   1   4 -11  105.07   28.83
   0   4 -11  165.01   31.13
   0  -4  11  155.78   25.02
   0   4 -11  188.03   35.56
   0   4 -11  196.83   35.11
  -1   4 -11   40.13   27.19
   1  -4  11   51.56   18.94
  -1   4 -11   21.48   26.49
  -1   4 -11   32.83   20.50
   2  -4  11  205.08   34.66
  -2   4 -11  147.37   15.05
  -2   4 -11  151.20   35.57
   2  -4  11  126.51   24.06
  -2   4 -11  176.18   31.14
  -2   4 -11  169.47   33.09
  -3   4 -11  227.20   34.00
   3  -4  11  161.88   37.09
  -3   4 -11  210.91   21.59
   3  -4  11  305.16   32.46
   4  -4  11  261.21   42.52
   4  -4  11  314.88   33.96
  -4   4 -11  252.33   26.92
  -4   4 -11  263.49   37.45
   5  -4  11  348.44   37.28
  -5   4 -11  369.81   41.44
   5  -4  11  316.28   47.88
   5  -4  11  371.27   36.18
  -5   4 -11  374.60   32.76
  -6   4 -11  -18.41   21.37
   6  -4  11   -8.86   21.07
   6  -4  11   30.42   33.20
  -6   4 -11    1.53   17.44
   6   3 -11   -4.87   28.10
   6   3 -11   11.35   23.02
   5   3 -11   41.72   29.65
   5   3 -11   47.26   26.17
   4   3 -11   51.51   24.08
   4   3 -11   32.09   27.53
   3   3 -11   -1.56   19.65
   3   3 -11    7.48   21.47
   2   3 -11   14.64   21.75
  -2  -3  11   19.16   14.50
   2   3 -11   12.96   18.34
   2   3 -11   11.75   23.82
   1   3 -11  946.82   57.69
   1   3 -11  768.22   56.24
  -1  -3  11  908.94   41.10
   0  -3  11  403.44   30.05
   0   3 -11  398.12   38.91
   0   3 -11  372.40   42.93
  -1   3 -11   15.14   25.49
   1  -3  11   41.05   16.61
  -1   3 -11    7.42   20.36
  -2   3 -11  118.98   27.51
   2  -3  11  119.26   32.32
   2  -3  11  138.39   22.85
  -2   3 -11  112.62   31.84
  -3   3 -11  282.76   18.62
  -3   3 -11  236.80   34.43
   3  -3  11  262.45   41.77
   3  -3  11  326.93   31.30
   4  -3  11   73.93   31.03
  -4   3 -11  144.01   19.49
  -4   3 -11  124.12   31.17
   4  -3  11  123.34   24.58
   5  -3  11   77.41   35.09
   5  -3  11  102.90   25.24
   5  -3  11   80.85   23.30
  -5   3 -11  102.62   19.89
  -5   3 -11   71.04   27.55
  -6   3 -11   53.62   28.37
  -6   3 -11   40.94   19.99
   6  -3  11    5.14   33.02
   6  -3  11   74.38   25.16
   6  -3  11  111.44   26.33
   7   2 -11   32.37   25.91
   7   2 -11   18.92   33.41
   6   2 -11  203.87   43.40
   6   2 -11   64.87   30.09
   5   2 -11  151.79   33.03
   5   2 -11  187.25   38.89
   4   2 -11  109.82   33.36
   4   2 -11   38.67   23.29
  -3  -2  11  103.69   16.63
   3   2 -11   93.25   30.32
   3   2 -11   96.70   26.08
   2   2 -11   65.92   25.39
   2   2 -11   94.21   29.70
   2   2 -11  118.12   23.55
  -2  -2  11   55.61   14.98
   1   2 -11   73.83   26.89
   1   2 -11   29.09   22.77
  -1  -2  11   52.93   14.54
   0   2 -11  514.10   42.76
   0   2 -11  447.38   45.37
   0  -2  11  474.01   29.55
   1  -2  11   31.59   26.24
  -1   2 -11    1.04   23.88
  -1   2 -11   14.66   21.20
   1  -2  11   17.60   13.86
   2  -2  11   -8.50   12.69
   2  -2  11   28.01   23.95
  -2   2 -11   11.83   19.91
   3  -2  11   -7.96   24.67
  -3   2 -11   -6.85   17.83
  -4   2 -11  -11.17   19.92
   4  -2  11   -3.38   27.08
  -4   2 -11   -6.41    9.74
  -5   2 -11    5.71   13.08
   5  -2  11   12.41   28.78
  -5   2 -11  -26.41   18.92
   5  -2  11   36.26   20.27
  -6   2 -11    5.57   24.87
   6  -2  11    9.46   31.21
  -6   2 -11  -12.52   14.83
   6  -2  11  -58.77   17.07
   7   1 -11   35.46   27.59
   7   1 -11   44.91   33.46
   6   1 -11   90.66   36.13
   6   1 -11   53.51   27.10
   5   1 -11  232.13   41.83
   5   1 -11  142.77   31.32
   4   1 -11   49.45   29.59
   4   1 -11   62.29   24.32
  -3  -1  11   -0.32    9.58
   3   1 -11   11.16   25.04
   3   1 -11  -29.47   18.74
   3   1 -11   -6.27   16.47
   2   1 -11  121.44   27.48
  -2  -1  11  104.49   14.46
   2   1 -11   84.14   27.81
   2   1 -11  128.00   22.39
   1   1 -11   10.75   22.68
   1   1 -11   49.28   24.15
  -1  -1  11   -4.82    9.26
   0   1 -11   -4.50   19.82
   0  -1  11   -3.52   10.02
   0   1 -11  -10.58   22.00
   1  -1  11  155.00   32.32
  -1   1 -11  149.04   30.00
  -1   1 -11  159.19   34.43
  -2   1 -11   40.35   23.44
   2  -1  11   31.46   25.96
   3  -1  11   68.25   30.50
  -3   1 -11  148.53   29.70
   4  -1  11   53.13   31.38
  -4   1 -11   67.78   27.26
   5  -1  11   63.92   35.35
   5  -1  11   44.02   22.09
  -5   1 -11   90.09   13.97
  -5   1 -11   95.12   30.52
   6  -1  11   79.77   25.15
  -6   1 -11   75.14   28.50
   6  -1  11   72.03   36.27
   7   0 -11   53.39   34.26
   7   0 -11   31.77   26.05
   6   0 -11  -15.14   20.15
   6   0 -11   26.90   30.31
   5   0 -11    5.84   21.48
   5   0 -11  -15.74   23.93
   4   0 -11  -36.78   17.04
   4   0 -11    5.12   23.98
   3   0 -11   16.82   20.02
   3   0 -11   83.19   28.56
  -3   0  11   39.74   10.08
   3   0 -11   32.41   23.10
  -2   0  11  421.58   19.40
   2   0 -11  449.14   35.30
   2   0 -11  493.81   45.58
   2   0 -11  496.46   43.97
   1   0 -11    6.07   23.21
   1   0 -11   -0.51   14.10
   1   0 -11  -16.11   16.36
   0   0 -11  106.61   21.85
   0   0 -11   96.05   28.93
   0   0 -11   87.78   27.82
   0   0  11   44.97   26.89
   1   0  11  272.71   37.64
  -1   0 -11  250.86   28.75
  -1   0 -11  312.28   40.67
  -1   0 -11  321.28   37.42
  -2   0 -11  370.35   41.04
   2   0  11  390.30   43.39
  -2   0 -11  446.55   36.18
   3   0  11  211.69   36.48
  -3   0 -11  195.93   29.67
  -3   0 -11  206.23   35.34
   4   0  11  307.81   42.39
  -4   0 -11  300.53   36.42
  -4   0 -11  299.00   41.45
   5   0  11  272.30   30.83
  -5   0 -11  259.54   40.11
   5   0  11  258.94   45.25
  -6   0 -11  112.82   31.98
  -6   0 -11  133.47   16.78
   6   0  11   96.21   36.64
  -6   0 -11   68.32   29.07
   6   0  11  176.80   28.75
   7  -1 -11   35.58   35.86
  -7   1  11  179.81   38.74
   7  -1 -11   56.57   30.67
   6  -1 -11   84.59   31.63
  -6   1  11  145.77   31.78
   6  -1 -11  159.17   37.98
   5  -1 -11   34.82   29.47
   5  -1 -11   65.68   27.30
  -5   1  11   43.34   23.48
  -4   1  11  219.79   30.28
   4  -1 -11  194.29   31.59
   4  -1 -11  135.25   33.21
   3  -1 -11   19.12   21.67
   3  -1 -11   16.87   20.17
  -3   1  11   63.46   21.84
   3  -1 -11   30.27   21.60
   3  -1 -11   14.67   24.54
   2  -1 -11  703.88   52.31
   2  -1 -11  633.54   22.96
   2  -1 -11  637.95   47.55
   2  -1 -11  567.93   38.55
   2  -1 -11  629.39   42.56
   1  -1 -11   93.22   26.65
   1  -1 -11  125.99   15.49
   1  -1 -11  151.00   31.53
   1  -1 -11  108.22   20.67
   1  -1 -11  108.04   22.75
   0   1  11  241.43   35.67
   0  -1 -11  273.67   31.04
   0  -1 -11  244.60   37.17
   0  -1 -11  245.37   33.26
   1   1  11  150.34   31.39
  -1  -1 -11  111.34   27.92
  -1  -1 -11  163.39   27.94
   2   1  11  135.44   31.77
  -2  -1 -11  149.55   30.15
  -2  -1 -11  104.67   24.28
  -3  -1 -11  169.48   33.88
   3   1  11  107.40   33.30
  -4  -1 -11   58.34   27.21
   4   1  11   95.90   21.21
  -4  -1 -11   71.32   25.20
   4   1  11  104.03   35.04
   5   1  11   87.15   34.62
  -5  -1 -11   70.53   27.41
  -5  -1 -11   86.64   29.02
   5   1  11   61.45   21.39
   6   1  11   10.48   31.03
  -6  -1 -11   33.68   25.75
   6   1  11   14.95   21.53
  -6  -1 -11   46.49   28.36
   6  -2 -11  217.50   41.98
  -6   2  11  105.02   30.65
   6  -2 -11  147.40   34.13
   5  -2 -11  130.33   32.75
  -5   2  11   91.80   26.72
   5  -2 -11  176.50   33.81
   4  -2 -11  162.22   30.55
   4  -2 -11  133.55   32.59
  -4   2  11  134.65   27.29
   3  -2 -11   76.82   25.32
   3  -2 -11   60.95   23.20
   3  -2 -11   99.35   27.60
   3  -2 -11   84.98   28.94
   2  -2 -11  665.35   51.62
   2  -2 -11  566.32   45.73
   2  -2 -11  639.02   46.03
   2  -2 -11  584.97   40.70
   1  -2 -11   50.94   26.67
   1  -2 -11   78.63   22.44
   1  -2 -11   24.27   22.20
  -1   2  11   67.17   27.16
   0  -2 -11   21.08   21.21
   0   2  11    6.21   22.52
   0  -2 -11   11.74   18.57
   1   2  11  131.76   29.97
  -1  -2 -11  115.34   28.08
  -1  -2 -11   76.76   27.08
   2   2  11   44.75   26.82
  -2  -2 -11    7.98   20.86
  -2  -2 -11   12.81   20.50
  -3  -2 -11  121.82   30.24
  -3  -2 -11  111.87   31.84
   3   2  11  178.04   37.99
  -4  -2 -11    0.85   21.55
   4   2  11   -2.28   15.47
   4   2  11   26.96   26.90
  -4  -2 -11   -9.05   21.69
   5   2  11   40.46   29.49
  -5  -2 -11    8.70   24.21
   5   2  11   11.40   18.77
  -5  -2 -11   38.48   25.74
   6   2  11  -38.47   26.60
  -6  -2 -11   -9.85   22.41
   6   2  11    1.17   19.50
  -6  -2 -11  -21.61   21.95
  -6   3  11   40.40   28.97
   6  -3 -11   11.77   12.48
   6  -3 -11   18.07   25.98
   5  -3 -11   69.44   13.68
  -5   3  11   68.86   27.46
   5  -3 -11   73.69   28.10
   4  -3 -11   52.45   28.14
  -4   3  11   69.85   25.12
   4  -3 -11   80.82   27.10
   4  -3 -11   63.35   28.49
   3  -3 -11   -9.00   13.68
   3  -3 -11    5.16   20.41
   3  -3 -11   29.31   26.04
  -3   3  11  -34.54   18.69
   3  -3 -11   -0.88   20.78
  -2   3  11   35.46   26.67
   2  -3 -11    1.50   20.92
   2  -3 -11   13.81   23.61
  -2   3  11  -15.92   19.32
   2  -3 -11   15.59   21.79
  -1   3  11   22.11   23.02
   1  -3 -11   46.70   23.84
   1  -3 -11   33.40   25.25
   1  -3 -11   25.25   22.61
   0  -3 -11   -5.65   18.98
   0   3  11   -0.67   23.65
   0  -3 -11    5.18   20.90
   1   3  11   20.14   25.70
  -1  -3 -11   28.92   24.01
  -1  -3 -11   66.66   26.80
  -2  -3 -11  105.51   28.98
  -2  -3 -11  124.76   32.06
   2   3  11   18.94   27.80
  -3  -3 -11    5.90   22.45
   3   3  11   -2.41   25.97
  -3  -3 -11   23.26   24.01
   4   3  11  201.07   41.25
   4   3  11  277.59   28.67
  -4  -3 -11  212.95   37.53
  -4  -3 -11  301.39   45.04
   5   3  11   10.79   18.85
  -5  -3 -11   -5.70   21.37
   5   3  11    3.01   28.88
  -5  -3 -11  -22.08   22.99
  -5   4  11  -23.50   19.22
   5  -4 -11    1.77   10.47
   5  -4 -11   -1.25   22.77
  -4   4  11  -20.28   29.59
   4  -4 -11   90.44   32.85
   3  -4 -11   31.61   24.66
  -3   4  11  -37.73   22.49
  -2   4  11    5.15   25.93
   2  -4 -11   27.33   23.01
   2  -4 -11   18.00   23.30
  -1   4  11   98.11   28.29
   1  -4 -11  116.42   29.45
  -1   4  11   64.04   33.41
   1  -4 -11  132.75   32.33
   0  -4 -11   83.15   27.99
   0  -4 -11   62.89   26.89
   0   4  11   53.65   28.19
   1   4  11   17.39   27.42
  -1  -4 -11   70.90   27.25
  -1  -4 -11   39.32   26.92
  -2  -4 -11  101.04   32.62
   2   4  11   89.12   33.13
  -2  -4 -11   99.66   31.43
  -3  -4 -11  191.43   39.12
   3   4  11  169.59   35.83
  -3  -4 -11  162.09   35.44
  -4  -4 -11  194.10   40.10
   4   4  11  221.45   41.91
  -4  -4 -11  192.75   40.79
   4  -5 -11   99.26   35.76
  -4   5  11  -83.68   28.47
  -3   5  11  270.89   48.04
   3  -5 -11  201.74   40.76
  -2   5  11   10.68   29.53
   2  -5 -11    7.31   23.18
   1  -5 -11  112.59   33.76
  -1   5  11  114.27   36.77
   0  -5 -11   59.12   27.40
   0  -5 -11   78.23   30.22
   0   5  11  118.07   35.13
   1   5  11   49.82   29.33
  -1  -5 -11   29.98   26.03
  -1  -5 -11    2.46   22.96
   2   5  11   14.69   28.31
   2   5  11   20.95   30.60
  -2  -5 -11   52.50   29.28
  -2  -5 -11   38.93   28.41
   3   5  11   73.76   36.52
  -3  -5 -11   25.90   30.17
  -3  -5 -11   34.66   27.36
   3   5  11   22.18   31.53
   2  -6 -11   44.77   31.74
  -2   6  11   73.76   38.14
  -1   6  11   68.67   37.76
   1  -6 -11   51.91   32.26
   0  -6 -11    9.50   28.41
   0   6  11   -2.41   27.25
  -1  -6 -11   -3.38   24.20
   1   6  11    0.43   27.74
   2   7 -12  102.08   37.62
   2   7 -12   71.40   33.39
   1   7 -12   77.09   11.57
   1   7 -12  122.20   33.86
   1   7 -12   65.31   34.95
   0   7 -12  103.96   17.10
   0   7 -12   62.96   34.98
   0  -7  12  117.36   28.11
   0   7 -12  139.10   36.09
  -1   7 -12   92.50   19.22
  -1   7 -12   81.58   37.59
  -1   7 -12   90.31   33.46
   1  -7  12   88.96   26.45
  -2   7 -12   43.34   33.75
   2  -7  12    9.87   27.53
  -2   7 -12   10.44   24.53
   2  -7  12   11.76   19.16
  -2   7 -12   58.56   19.67
  -2   7 -12   16.52   27.75
   4   6 -12  147.09   33.91
   4   6 -12   79.58   36.76
   3   6 -12   20.84   25.69
   3   6 -12   38.28   30.93
   2   6 -12  -20.59   22.14
   2   6 -12  -21.89   24.05
   1   6 -12   28.92   31.02
  -1  -6  12   -3.44   16.55
   1   6 -12  -27.94   19.93
   0   6 -12   -1.19   25.95
   0  -6  12    4.64   18.77
   0   6 -12  -16.69   24.96
  -1   6 -12   52.59   25.18
  -1   6 -12   89.29   14.64
  -1   6 -12   75.45   32.85
   1  -6  12   86.74   23.67
  -1   6 -12  107.21   33.70
  -2   6 -12    4.90   25.89
  -2   6 -12    5.21   21.16
  -2   6 -12   12.00   13.67
  -2   6 -12   -4.13   25.04
   2  -6  12   36.79   28.57
   2  -6  12  -13.49   17.22
   3  -6  12   53.15   23.21
   3  -6  12   -7.19   27.45
  -3   6 -12   -0.72   22.23
  -3   6 -12  -10.86   27.77
  -3   6 -12   -1.48   16.18
  -4   6 -12    9.26   17.49
   4  -6  12   15.95   31.92
  -4   6 -12  -16.85   20.63
  -4   6 -12    5.89   27.51
   5   5 -12   35.49   26.99
   5   5 -12   16.59   25.07
   4   5 -12   -2.41   21.63
   4   5 -12   26.70   27.40
   3   5 -12   -8.00   19.44
   3   5 -12   -1.82   23.01
   2   5 -12  127.83   34.44
  -2  -5  12   70.28   21.47
  -1  -5  12  110.80   23.86
   1   5 -12   72.47   30.61
   1   5 -12   72.16   31.83
   0   5 -12   11.97   26.39
   0  -5  12   35.41   19.10
   0   5 -12   21.15   27.72
   0   5 -12  -11.33   19.52
  -1   5 -12   58.15   28.07
   1  -5  12   59.97   21.66
  -1   5 -12   38.71   29.68
  -1   5 -12   55.99   25.72
   2  -5  12   21.29   18.14
  -2   5 -12    0.88   26.31
  -2   5 -12   -1.61    9.92
   2  -5  12  -32.13   21.44
  -2   5 -12   18.28   27.88
  -2   5 -12   20.76   21.90
  -3   5 -12  132.34   40.97
  -3   5 -12  166.08   32.57
  -3   5 -12  143.51   19.67
   3  -5  12  159.87   28.19
   3  -5  12  119.51   35.92
  -4   5 -12   37.38   17.62
   4  -5  12   14.46   20.04
  -4   5 -12   18.52   23.06
   4  -5  12   74.46   35.28
  -5   5 -12   49.10   20.31
   5  -5  12   35.28   36.77
  -5   5 -12   85.85   31.07
   5  -5  12   61.44   26.36
   5   4 -12   34.71   26.11
   5   4 -12  103.58   39.72
   4   4 -12  -15.92   20.50
   4   4 -12   37.99   24.81
   3   4 -12   36.77   26.40
   3   4 -12   26.02   22.86
   2   4 -12   39.07   26.56
  -2  -4  12   52.67   17.97
   1   4 -12  366.85   42.51
  -1  -4  12  380.45   32.94
   1   4 -12  374.44   44.83
   0  -4  12  189.14   26.21
   0   4 -12  248.83   37.32
   0   4 -12  204.48   36.12
  -1   4 -12  119.08   34.33
   1  -4  12  162.67   25.77
  -1   4 -12  174.98   33.32
  -2   4 -12   17.96   24.69
   2  -4  12   92.98   30.05
  -2   4 -12   55.43   26.01
   2  -4  12  127.77   24.64
  -3   4 -12  153.63   32.20
   3  -4  12  155.58   27.28
  -3   4 -12  167.64   15.04
   3  -4  12  219.29   41.64
  -4   4 -12   93.74   17.40
  -4   4 -12   49.45   27.64
   4  -4  12   34.56   31.46
   4  -4  12   45.10   20.05
  -5   4 -12  111.14   21.39
   5  -4  12   42.11   34.47
   5  -4  12   83.90   24.72
   5  -4  12   88.76   26.56
  -5   4 -12  111.79   31.70
   6   3 -12  195.60   45.13
   6   3 -12  124.46   35.34
   5   3 -12   74.74   29.10
   5   3 -12   86.89   37.35
   4   3 -12   69.28   28.14
   4   3 -12   79.94   34.07
   3   3 -12   25.49   26.07
   3   3 -12    9.19   22.44
   2   3 -12   25.46   26.35
   2   3 -12   37.30   22.56
  -2  -3  12   44.33   16.24
   1   3 -12  356.49   41.28
  -1  -3  12  365.28   28.47
   1   3 -12  328.15   40.58
   0   3 -12   45.99   27.07
   0  -3  12   65.78   18.13
   0   3 -12   55.83   24.65
  -1   3 -12   96.74   27.93
  -1   3 -12  100.65   33.07
   1  -3  12   62.44   19.52
   1  -3  12   69.06   30.12
  -2   3 -12   15.75   24.80
   2  -3  12   17.84   15.98
  -2   3 -12   35.06   23.22
   2  -3  12   -3.14   25.80
   3  -3  12   53.57   31.44
   3  -3  12   29.38   17.79
  -3   3 -12   39.38   23.80
  -4   3 -12   -3.43    8.79
   4  -3  12  -25.35   26.19
   4  -3  12    4.46   15.32
  -4   3 -12  -33.71   17.46
   5  -3  12  -12.01   18.97
  -5   3 -12   31.22   25.91
   5  -3  12   11.45   31.79
  -5   3 -12   11.61   13.26
   5  -3  12   10.24   18.38
  -6   3 -12   -1.49   24.46
   6  -3  12    5.63   17.30
   6   2 -12  108.42   31.97
   6   2 -12  123.57   41.13
   5   2 -12  100.09   35.46
   5   2 -12   51.12   25.89
   4   2 -12    6.92   25.35
   4   2 -12   46.54   24.35
  -3  -2  12   25.08   13.55
   3   2 -12   -0.99   18.04
   3   2 -12   22.71   27.78
  -2  -2  12    1.69   11.29
   2   2 -12   -2.47   22.12
   2   2 -12   -8.34   20.81
   1   2 -12   63.70   26.99
   1   2 -12   33.49   24.94
  -1  -2  12   52.18   15.27
   0   2 -12    9.43   22.85
   0  -2  12    7.18   13.15
   0   2 -12   13.10   20.49
  -1   2 -12   25.31   23.39
   1  -2  12   -7.03   12.77
  -1   2 -12   30.09   24.92
   1  -2  12   10.48   24.24
  -2   2 -12  181.59   33.66
   2  -2  12  188.40   24.46
   2  -2  12  236.39   40.33
  -3   2 -12   19.66   23.10
   3  -2  12   15.68   28.75
   4  -2  12   35.40   29.81
  -4   2 -12   -2.85   20.92
  -5   2 -12   33.95   24.17
  -5   2 -12   51.26   11.07
   5  -2  12   44.22   34.49
   5  -2  12   28.26   22.67
  -6   2 -12   13.31   13.81
  -6   2 -12    1.99   25.74
   6  -2  12   31.19   23.45
   6  -2  12  -11.32   31.65
   6   1 -12    0.81   30.22
   6   1 -12   61.30   28.76
   5   1 -12   39.96   30.92
   5   1 -12   -3.94   20.27
   4   1 -12    9.24   19.84
   4   1 -12   19.20   27.45
   3   1 -12  140.90   26.70
  -3  -1  12   81.77   14.13
   3   1 -12   78.92   28.95
   3   1 -12   97.67   31.42
  -2  -1  12   72.53   14.11
   2   1 -12   93.70   28.77
   2   1 -12  127.29   32.31
  -1  -1  12  228.55   19.66
   1   1 -12  233.24   38.79
   1   1 -12  210.10   34.77
   0  -1  12  156.08   18.44
   0   1 -12  127.11   33.40
   0   1 -12   93.69   28.27
  -1   1 -12   31.42   24.06
  -1   1 -12   65.11   28.15
   1  -1  12   47.68   24.49
  -2   1 -12  107.87   28.18
   2  -1  12   65.72   30.81
   3  -1  12  269.38   42.83
  -3   1 -12  354.75   42.97
   4  -1  12   99.03   36.31
  -4   1 -12  144.00   34.46
   5  -1  12  226.50   46.56
   5  -1  12  199.90   28.99
  -5   1 -12  228.61   39.50
   6  -1  12   74.32   37.83
  -6   1 -12   61.72   31.31
  -6   1 -12   37.94   11.21
   6  -1  12   95.87   26.23
   6   0 -12  110.65   31.95
   6   0 -12   15.01   33.99
   5   0 -12  149.69   37.57
   5   0 -12   76.85   27.75
   4   0 -12   10.76   20.11
   4   0 -12   -6.17   24.85
  -3   0  12  149.90   14.30
   3   0 -12  153.21   28.30
   3   0 -12  160.25   35.46
   3   0 -12  147.27   31.62
   2   0 -12   91.38   28.62
   2   0 -12   84.17   21.77
  -2   0  12   96.02   12.36
   2   0 -12   65.28   28.47
   1   0 -12  317.26   43.23
   1   0 -12  388.17   41.97
   0   0 -12  368.26   41.00
   0   0  12  398.36   44.66
   0   0 -12  467.29   48.86
  -1   0 -12  103.01   33.00
  -1   0 -12  141.93   31.09
   1   0  12  101.82   29.81
  -2   0 -12   46.20   24.70
   2   0  12  111.52   30.03
   3   0  12  131.35   34.44
  -3   0 -12   98.46   31.05
  -4   0 -12  136.91   33.66
   4   0  12  146.14   37.69
  -5   0 -12   99.15   31.59
   5   0  12  154.56   25.95
   5   0  12   58.87   35.01
   6   0  12   22.28   22.79
   6   0  12   39.78   36.65
  -6   0 -12   35.72   26.96
   6  -1 -12   87.13   30.90
   6  -1 -12  105.63   39.88
   5  -1 -12   82.34   28.36
   5  -1 -12   56.19   31.27
   4  -1 -12  126.85   29.03
   4  -1 -12   90.83   32.40
   3  -1 -12   19.51   22.05
   3  -1 -12   16.71   24.79
   3  -1 -12   -8.79   18.49
   2  -1 -12   34.11   25.88
   2  -1 -12    9.42   18.93
   2  -1 -12   11.82   23.01
   1  -1 -12  216.69   34.46
   1  -1 -12  157.69   35.10
   0  -1 -12  188.85   29.46
   0   1  12  221.87   36.08
   0  -1 -12  260.47   36.98
   0  -1 -12  260.37   39.19
  -1  -1 -12   -5.26   19.58
   1   1  12   -8.26   23.28
  -1  -1 -12   -8.63   20.76
  -2  -1 -12    3.08   19.22
  -2  -1 -12    2.85   22.26
   2   1  12   38.50   28.78
   3   1  12  -26.75   20.48
  -3  -1 -12    7.59   20.98
  -3  -1 -12   10.58   21.32
  -4  -1 -12    9.74   12.57
   4   1  12   18.39   17.83
   4   1  12  -34.64   26.74
  -4  -1 -12  -25.17   21.01
  -5  -1 -12   17.06   23.63
   5   1  12   26.49   19.36
   5   1  12   38.73   31.23
  -5  -1 -12  -14.21   19.72
   6  -2 -12   73.38   28.40
   5  -2 -12   18.32   24.39
  -5   2  12   32.52   24.20
   5  -2 -12   63.95   33.05
   4  -2 -12   31.15   24.12
  -4   2  12   13.20   21.58
   4  -2 -12   25.52   27.61
   3  -2 -12   25.62   24.69
   3  -2 -12   12.78   18.91
   3  -2 -12   22.70   20.10
   3  -2 -12   -4.62   24.97
   2  -2 -12  104.02   25.45
   2  -2 -12  118.56   32.42
   2  -2 -12  127.99   30.07
   1  -2 -12   25.09   22.50
   1  -2 -12   -7.04   11.44
  -1   2  12   17.76   25.04
   1  -2 -12   -5.26   23.11
   0   2  12    7.70   25.49
   0  -2 -12  -18.75   18.69
   0  -2 -12   -0.22   11.92
   1   2  12    9.60   24.09
  -1  -2 -12    0.50   11.24
  -1  -2 -12   18.88   24.17
  -2  -2 -12  155.77   35.29
   2   2  12  248.71   40.15
  -2  -2 -12  204.82   34.05
  -3  -2 -12  170.86   34.45
   3   2  12  228.86   39.82
  -3  -2 -12  287.39   43.39
  -4  -2 -12   25.80   24.72
  -4  -2 -12    4.44   25.66
   4   2  12   45.15   31.08
   5   2  12   -1.40   21.37
   5   2  12   51.87   32.19
  -5  -2 -12   15.24   28.25
  -5  -2 -12  -29.48   23.75
   5  -3 -12    7.41    9.57
   5  -3 -12    8.48   23.75
  -5   3  12   -6.63   21.05
   4  -3 -12   -3.08   20.08
  -4   3  12  -41.39   15.82
   4  -3 -12   11.78   26.19
   3  -3 -12  127.07   28.55
   3  -3 -12   55.20   28.60
   3  -3 -12   71.25   28.37
   3  -3 -12   71.80   27.64
  -3   3  12   33.49   25.06
   2  -3 -12  445.40   46.99
   2  -3 -12  425.02   44.79
  -2   3  12  455.68   51.86
   2  -3 -12  364.74   41.98
  -2   3  12  296.35   39.39
   1  -3 -12   14.52   22.47
  -1   3  12   64.70   28.49
   1  -3 -12    6.34   22.24
   0  -3 -12   81.19   26.78
   0   3  12    5.66   24.92
   0  -3 -12   29.89   26.29
  -1  -3 -12  111.12   31.61
   1   3  12  139.60   32.73
  -1  -3 -12  125.22   32.06
   2   3  12   53.89   31.13
  -2  -3 -12   54.65   28.46
  -2  -3 -12  113.44   31.59
   3   3  12  110.78   36.41
  -3  -3 -12   62.37   30.07
  -3  -3 -12  125.96   35.44
   4   3  12  208.23   42.59
  -4  -3 -12  232.30   42.18
  -4  -3 -12  255.35   43.33
   4  -4 -12   72.61   33.22
  -4   4  12   88.16   31.50
  -3   4  12   19.00   24.51
   3  -4 -12   28.38   27.93
  -2   4  12  598.88   60.76
   2  -4 -12  530.04   52.66
   1  -4 -12  145.64   32.27
  -1   4  12  104.31   35.43
   1  -4 -12  120.96   32.62
   0  -4 -12  -35.41   20.41
   0   4  12   72.03   30.25
   0  -4 -12    9.07   24.01
   1   4  12   18.51   26.58
  -1  -4 -12   18.11   25.21
  -1  -4 -12   16.98   23.33
  -2  -4 -12  127.40   35.58
  -2  -4 -12   70.81   29.88
   2   4  12  -27.38   27.47
  -3  -4 -12   61.53   31.18
   3   4  12  147.85   37.56
  -3  -4 -12   40.09   29.71
  -3   5  12   45.90   36.66
   3  -5 -12   13.99   28.55
   2  -5 -12   44.22   30.15
  -2   5  12  137.81   39.18
   1  -5 -12   20.29   27.28
  -1   5  12   -3.03   30.26
   0   5  12   96.96   37.27
   0  -5 -12   37.07   26.43
   0  -5 -12   21.94   28.28
  -1  -5 -12  -23.70   20.57
   1   5  12   11.72   28.86
  -1  -5 -12    3.24   26.18
  -2  -5 -12    3.89   24.66
  -2  -5 -12  -18.36   25.24
   2   5  12   21.33   30.25
   0   7 -13   16.89   31.07
   3   6 -13   22.17   30.38
   2   6 -13   34.92   29.72
  -1  -6  13   21.95   19.85
   1   6 -13   22.54   26.79
   1   6 -13   15.72   30.93
   0  -6  13    2.07   18.15
   0   6 -13   -1.73   27.83
   0   6 -13  -25.32   26.52
   1  -6  13    0.29   18.55
  -1   6 -13   67.90   34.72
   1  -6  13  -11.59   26.17
  -1   6 -13   41.02   28.54
  -1   6 -13   -1.21   22.20
   2  -6  13   57.51   31.70
  -2   6 -13   67.84   11.64
  -2   6 -13   64.29   28.27
   2  -6  13   54.93   24.23
  -2   6 -13  100.62   39.16
  -2   6 -13   23.05   30.12
  -3   6 -13   31.09   14.27
  -3   6 -13   68.76   28.26
  -3   6 -13   40.12   35.49
   3  -6  13   31.58   21.06
   3  -6  13   28.13   32.66
   4   5 -13   59.43   29.46
   4   5 -13   49.60   33.02
   3   5 -13  147.07   39.84
   2   5 -13   94.04   35.96
  -2  -5  13  112.10   24.67
  -1  -5  13   88.24   22.43
   1   5 -13  167.13   39.72
   0   5 -13  128.84   31.30
   0   5 -13   71.09   32.10
   0  -5  13  116.12   24.87
   1  -5  13   92.12   34.34
  -1   5 -13  142.32   33.47
  -1   5 -13  131.19   37.67
   1  -5  13  109.54   25.58
  -2   5 -13   68.38   32.58
  -2   5 -13   33.90   25.72
   2  -5  13   60.76   21.87
   2  -5  13   12.15   27.73
   3  -5  13   59.61   22.75
  -3   5 -13   84.74   30.49
   3  -5  13   56.44   34.97
  -4   5 -13  135.88   34.80
  -4   5 -13  191.78   20.53
   4  -5  13  180.32   43.85
   4  -5  13  208.44   33.93
   4   4 -13    3.25   27.23
   4   4 -13    3.52   24.48
   3   4 -13   38.18   29.95
  -2  -4  13  190.99   26.14
   2   4 -13  214.92   39.59
  -1  -4  13  235.94   28.74
   1   4 -13  246.43   43.56
   1   4 -13  335.29   42.87
   0   4 -13   99.36   30.86
   0  -4  13  130.84   23.81
   0   4 -13   54.21   32.22
   1  -4  13   99.49   32.95
  -1   4 -13   29.34   26.39
  -1   4 -13  108.91   30.11
   1  -4  13   50.86   20.41
   2  -4  13   60.96   31.77
   2  -4  13   47.37   21.21
  -2   4 -13   35.62   30.25
  -2   4 -13   93.93   29.75
  -3   4 -13   28.72   24.48
   3  -4  13   15.61   29.36
   3  -4  13   30.46   19.05
   4  -4  13  -16.83   27.22
  -4   4 -13   37.32   26.59
   4  -4  13  -21.34   15.88
   5   3 -13  117.65   41.25
   5   3 -13   82.62   30.83
   4   3 -13   87.72   29.40
   4   3 -13   66.55   33.62
   3   3 -13    0.80   24.27
   2   3 -13   -2.44   25.47
   2   3 -13  -29.61   21.25
  -2  -3  13   -2.28   13.81
   1   3 -13   -3.03   24.66
   1   3 -13  102.78   30.64
  -1  -3  13  101.39   19.63
   0   3 -13  -27.46   21.69
   0  -3  13   -7.71   12.34
   0   3 -13  -20.84   19.58
   1  -3  13   34.07   27.42
   1  -3  13    4.88   15.50
  -1   3 -13  -22.29   23.17
  -1   3 -13   -8.79   20.70
  -2   3 -13   12.49   21.12
   2  -3  13  -18.38   25.07
   2  -3  13   31.81   18.34
   3  -3  13   33.41   19.17
   3  -3  13   37.19   28.92
  -3   3 -13    4.67   20.55
  -4   3 -13    3.68   21.76
   4  -3  13   -3.00   27.09
   4  -3  13   -8.75   15.41
   5  -3  13   45.77   24.13
   5  -3  13   17.02   18.37
  -5   3 -13   80.20   30.89
   5  -3  13   42.68   36.63
   5   2 -13   44.11   34.21
   5   2 -13   16.96   24.42
   4   2 -13  -21.06   26.83
   4   2 -13    4.54   22.82
   3   2 -13   27.85   29.47
  -3  -2  13   60.77   15.78
   2   2 -13   14.90   24.61
  -2  -2  13    7.60   11.82
   2   2 -13    6.23   25.19
   1   2 -13  166.67   35.22
   1   2 -13  226.17   40.66
  -1  -2  13  166.88   21.30
   0  -2  13  -11.79   12.84
   0   2 -13   29.62   21.86
   0   2 -13   27.59   28.64
   1  -2  13  133.03   21.34
   1  -2  13  177.09   37.73
  -1   2 -13   98.15   30.29
  -1   2 -13   58.78   32.58
  -2   2 -13   30.41   25.88
   2  -2  13  122.49   22.89
   2  -2  13   49.21   31.47
  -3   2 -13   57.88   27.22
   3  -2  13   -0.64   15.28
   3  -2  13   55.14   33.14
  -4   2 -13  128.77   34.64
   4  -2  13   37.51   33.48
  -5   2 -13   25.12   28.10
   5  -2  13   54.14   24.37
   5  -2  13  101.41   40.28
   5   1 -13   34.39   32.36
   5   1 -13    9.73   22.60
   4   1 -13   89.22   34.22
   4   1 -13  103.66   27.68
   3   1 -13  139.95   34.38
   3   1 -13  112.69   35.08
  -3  -1  13   92.72   15.28
   2   1 -13   91.47   30.86
   2   1 -13   98.41   33.12
  -2  -1  13   73.70   14.82
   1   1 -13  152.27   33.89
  -1  -1  13  181.12   18.96
   1   1 -13  154.71   36.89
   0   1 -13  171.36   33.64
   0  -1  13  148.07   34.54
   0   1 -13  201.06   40.46
   0  -1  13  110.17   17.46
  -1   1 -13  216.69   36.40
  -1   1 -13  155.37   36.64
   1  -1  13  201.59   36.29
   2  -1  13  -10.34   23.53
  -2   1 -13   30.47   25.50
  -3   1 -13  130.18   33.88
   3  -1  13  148.57   37.47
  -4   1 -13   39.18   29.04
   4  -1  13   47.13   34.41
   5  -1  13   72.51   24.76
   5  -1  13   64.29   39.10
  -5   1 -13  110.80   35.91
   5   0 -13   57.15   27.10
   5   0 -13  117.40   38.86
   4   0 -13   23.07   29.80
   4   0 -13   20.33   22.48
   3   0 -13   39.94   26.52
  -3   0  13   51.19   11.34
   3   0 -13   33.93   26.05
   2   0 -13    9.07   26.47
   2   0 -13   -6.31   20.60
  -2   0  13   15.44   10.05
   1   0 -13  188.34   35.33
  -1   0  13   98.00   14.56
   1   0 -13  113.58   34.11
   0   0 -13   93.07   30.53
   0   0 -13   76.04   30.80
   0   0  13  115.03   30.65
  -1   0 -13  101.13   31.59
   1   0  13   73.43   29.79
  -2   0 -13  -21.64   21.14
   2   0  13   28.19   28.41
   3   0  13   47.47   32.06
  -3   0 -13   16.22   24.66
   4   0  13   16.71   27.29
  -4   0 -13    0.31   22.28
   5   0  13   -8.70   32.88
   5   0  13   17.84   18.63
  -5   0 -13   25.23   26.26
   5  -1 -13   79.18   35.02
   5  -1 -13   18.37   23.75
   4  -1 -13   22.65   23.61
   4  -1 -13   16.92   27.68
   3  -1 -13   23.51   26.92
   3  -1 -13   -1.88   21.88
  -3   1  13   -2.88    7.03
  -2   1  13    7.22    7.78
   2  -1 -13   -3.53   22.04
   2  -1 -13    0.91   25.68
   1  -1 -13    9.29   24.18
   1  -1 -13   25.87   29.04
  -1   1  13   16.47   25.66
   0   1  13   -5.44   23.72
   0  -1 -13   -8.69   21.97
   0  -1 -13    4.09   22.82
  -1  -1 -13   10.89   22.87
   1   1  13  -35.41   22.84
  -2  -1 -13  157.32   35.13
   2   1  13  122.28   35.65
  -3  -1 -13  162.49   37.07
   3   1  13   79.43   35.00
   4   1  13   29.82   32.74
  -4  -1 -13   57.39   28.73
   5  -2 -13   -6.48   20.57
   5  -2 -13   17.54   29.34
   4  -2 -13    6.88   27.54
   4  -2 -13  -33.54   20.26
   3  -2 -13   91.38   27.10
   3  -2 -13   83.49   33.99
   3  -2 -13   95.96   30.90
   2  -2 -13  208.78   37.34
  -2   2  13  232.96   38.22
   2  -2 -13  154.48   38.18
   1  -2 -13  173.83   39.05
  -1   2  13  205.98   36.83
   1  -2 -13  250.58   37.71
   0   2  13  115.04   35.12
   0  -2 -13   90.45   30.20
   1   2  13   21.54   28.77
  -1  -2 -13   64.40   28.39
  -2  -2 -13  122.97   34.99
   2   2  13  190.09   39.00
  -3  -2 -13  188.98   39.42
   3   2  13  168.64   39.44
  -4  -2 -13    7.62   26.72
   4   2  13  -48.87   28.44
  -4   3  13   35.53   27.26
   4  -3 -13   -1.77   27.84
   4  -3 -13   21.83   26.57
   3  -3 -13  117.89   31.51
   3  -3 -13  114.55   34.57
  -3   3  13  211.88   39.85
   3  -3 -13  171.75   38.75
   2  -3 -13   49.41   26.53
  -2   3  13  124.60   30.30
   2  -3 -13   79.95   32.82
   2  -3 -13   99.93   30.79
  -2   3  13   67.77   33.48
   1  -3 -13  214.67   36.80
   1  -3 -13  191.87   37.32
  -1   3  13  230.87   39.75
   0  -3 -13   81.79   29.28
   0  -3 -13  102.15   30.29
   0   3  13   73.47   32.79
  -1  -3 -13   13.68   24.88
   1   3  13   40.07   24.96
  -1  -3 -13   40.24   28.32
   2   3  13   52.44   33.07
  -2  -3 -13  129.91   35.27
  -2  -3 -13  139.47   36.15
   3   3  13   69.33   36.03
  -3  -3 -13   41.12   29.79
  -3  -3 -13  121.89   35.04
  -2   4  13   51.14   34.31
   2  -4 -13   44.51   29.71
   1  -4 -13  121.21   31.77
   1  -4 -13   74.22   31.84
  -1   4  13   51.31   34.02
   0   4  13   17.18   28.49
   0  -4 -13   22.02   25.43
   0  -4 -13    7.11   25.47
   1   4  13  -78.00   20.64
  -1  -4 -13   -3.50   27.22
  -1  -4 -13   27.26   27.78
  -2  -4 -13   -8.39   24.12
  -2  -4 -13   11.60   28.07
  -2  -5  14  143.19   27.23
   2   5 -14  142.57   37.89
   1   5 -14  -36.65   25.79
  -1  -5  14   62.40   22.79
   0   5 -14  116.95   40.17
   0   5 -14   88.03   33.01
   0  -5  14   64.82   22.57
   1  -5  14    5.01   27.14
  -1   5 -14   23.88   30.21
   1  -5  14   58.83   22.64
  -1   5 -14    6.95   24.55
  -2   5 -14   -0.16   23.86
  -2   5 -14   83.36   34.27
   2  -5  14   14.38   19.45
   2  -5  14   20.98   28.85
   3   4 -14   47.00   32.43
   2   4 -14  160.05   38.15
  -2  -4  14  154.25   24.97
   1   4 -14   -9.09   20.57
   1   4 -14   21.14   25.47
  -1  -4  14    1.08   15.66
   0   4 -14   27.60   28.84
   0  -4  14  -12.96   14.68
   0   4 -14   -6.06   21.58
  -1   4 -14    2.43   26.41
  -1   4 -14    9.51   24.15
   1  -4  14   23.60   17.77
   1  -4  14    8.03   27.85
   2  -4  14   17.29   18.68
   2  -4  14   11.44   28.93
  -2   4 -14  -11.91   21.39
  -3   4 -14   20.41   26.55
   3  -4  14   23.16   20.61
   3  -4  14   -6.07   29.95
   4   3 -14  -23.78   27.40
   3   3 -14    4.28   29.29
  -2  -3  14   55.78   17.77
   2   3 -14   63.74   32.67
   2   3 -14   45.59   26.73
   1   3 -14    0.58   27.06
  -1  -3  14    2.96   13.37
   1   3 -14    5.46   23.36
   0   3 -14   90.97   29.78
   0   3 -14   69.37   33.81
   0  -3  14   69.72   20.64
  -1   3 -14   98.39   32.46
  -1   3 -14   93.72   36.90
   1  -3  14   57.60   31.60
   1  -3  14   61.06   19.89
   2  -3  14   45.25   19.48
   2  -3  14   20.59   29.72
  -2   3 -14    8.12   24.34
   3  -3  14   -2.95   30.89
   3  -3  14   60.35   21.87
  -3   3 -14   27.39   25.32
   4  -3  14   74.85   39.71
  -4   3 -14   76.56   32.95
   4  -3  14   25.18   21.05
   4   2 -14  124.69   40.59
   3   2 -14  144.62   39.78
  -3  -2  14   60.41   16.19
  -2  -2  14   37.00   15.95
   2   2 -14   53.18   33.58
   2   2 -14   71.73   30.34
   1   2 -14  255.17   45.74
  -1  -2  14  246.27   24.45
   1   2 -14  168.66   35.64
   0   2 -14    0.10   28.25
   0   2 -14  111.07   33.25
   0  -2  14   55.80   17.02
   0  -2  14  140.31   35.65
  -1   2 -14  113.48   35.39
  -1   2 -14   66.64   28.90
   1  -2  14   97.07   32.57
   1  -2  14   99.12   20.70
   2  -2  14   92.70   34.43
  -2   2 -14   70.82   30.47
   2  -2  14   50.18   19.39
   3  -2  14   34.64   31.21
  -3   2 -14    7.92   24.47
   3  -2  14   35.90   19.58
   4  -2  14   63.84   38.25
   4  -2  14   65.26   21.86
  -4   2 -14   62.24   30.42
   4   1 -14  159.86   42.63
  -3  -1  14   45.52   13.71
   3   1 -14   74.25   33.16
   3   1 -14   83.56   32.57
   2   1 -14   75.97   34.05
   2   1 -14   38.10   27.23
  -2  -1  14   34.19   13.19
  -1  -1  14   87.74   16.59
   1   1 -14   99.76   36.72
   1   1 -14  119.40   33.85
   0  -1  14  114.12   18.84
   0   1 -14   54.46   26.71
   0   1 -14  114.59   36.70
   0  -1  14  128.73   36.46
   1  -1  14    6.66   21.72
   1  -1  14   73.09   17.54
  -1   1 -14   34.62   29.96
  -1   1 -14   67.20   28.52
  -2   1 -14    4.52   22.95
   2  -1  14   41.00   29.77
  -3   1 -14   32.81   24.82
   3  -1  14   22.13   29.78
  -4   1 -14   18.54   27.21
   4  -1  14    6.96   32.40
   4   0 -14   12.39   27.95
  -3   0  14    6.83    9.84
   3   0 -14   12.01   28.05
   3   0 -14  -23.89   23.21
   2   0 -14   44.78   31.51
  -2   0  14   11.03   10.17
   2   0 -14  -12.58   21.64
  -1   0  14    4.03    9.84
   1   0 -14   40.03   30.29
   1   0 -14    9.16   21.74
   0   0 -14   -2.25   26.58
   0   0  14  -17.98   22.81
   0   0 -14   23.86   25.49
   1   0  14   -4.11   23.63
  -1   0 -14   17.17   23.77
   2   0  14    9.46   27.04
  -2   0 -14   22.69   25.09
  -3   0 -14   64.01   29.42
   3   0  14  -14.40   26.95
  -4   0 -14   67.68   30.45
   4   0  14  -30.72   28.66
   4  -1 -14    1.86   28.73
   3  -1 -14   36.23   31.56
   3  -1 -14   12.67   24.96
  -3   1  14   34.42    9.34
  -2   1  14   46.80   10.48
   2  -1 -14   47.97   31.90
   2  -1 -14   41.49   28.22
  -1   1  14  130.87   33.64
   1  -1 -14  120.98   36.95
   1  -1 -14  128.89   32.78
   0  -1 -14  -32.43   20.07
   0   1  14   99.54   32.98
  -1  -1 -14  123.91   34.86
   1   1  14  128.04   38.14
   2   1  14  106.82   35.88
  -2  -1 -14  181.07   40.25
   3   1  14   22.61   31.04
  -3  -1 -14   37.92   30.45
   3  -2 -14  228.91   43.89
   3  -2 -14  160.97   34.84
  -2   2  14   74.16   34.46
   2  -2 -14  113.45   32.65
   2  -2 -14   53.63   33.61
   1  -2 -14   81.05   30.05
  -1   2  14   90.00   31.02
   1  -2 -14   81.55   34.26
   0   2  14   43.19   32.71
   0  -2 -14   60.74   29.89
  -1  -2 -14  209.62   38.95
   1   2  14  141.07   39.92
   2   2  14  -46.14   24.86
  -2  -2 -14   -0.57   26.79
  -3  -2 -14  142.97   39.82
  -2   3  14   48.40   29.54
   2  -3 -14   40.38   27.81
  -2   3  14  -14.42   30.27
   2  -3 -14   43.81   33.18
   1  -3 -14    1.85   24.83
  -1   3  14    2.93   27.44
   0  -3 -14   25.66   26.95
   0   3  14  -19.35   24.36
  -1  -3 -14   24.18   26.09
   1   3  14    6.60   28.71
  -1  -4  15    7.25   16.70
   1   4 -15    1.33   25.13
   1   4 -15   14.74   25.01
   0  -4  15   84.58   22.81
   0   4 -15   59.54   33.13
   0   4 -15   12.87   26.56
   1  -4  15    0.03   16.01
  -1   4 -15   24.95   27.78
   1  -4  15    8.50   26.66
  -1   4 -15  -24.44   23.93
   2   3 -15  153.64   42.44
   2   3 -15  216.34   43.56
  -2  -3  15  152.05   23.14
  -1  -3  15   15.30   15.75
   1   3 -15   -4.40   24.54
   1   3 -15   32.38   32.52
   0   3 -15  235.82   45.97
   0   3 -15  102.77   32.55
   0  -3  15  126.15   39.43
   0  -3  15  193.56   27.01
   1  -3  15   79.58   23.29
   1  -3  15  109.01   37.05
  -1   3 -15   57.94   30.02
  -1   3 -15   70.49   36.30
   2  -3  15   27.64   29.51
   2  -3  15    6.82   18.46
  -2   3 -15   15.92   28.09
  -3  -2  15   41.49   15.71
   3   2 -15   62.16   35.17
   2   2 -15  123.77   37.15
  -2  -2  15  121.77   21.18
   2   2 -15  105.00   34.65
   1   2 -15   96.14   38.56
   1   2 -15   35.37   26.88
  -1  -2  15   41.26   16.20
   0  -2  15   50.57   29.81
   0   2 -15   41.21   33.84
   0  -2  15   62.92   18.59
[truncated: 15,690 more chars]
